# Supplementary material for: Genomic and phenotypic insights into the ecology of Arthrobacter from Antarctic soils
Source: BMC Genomics. 2015 Feb 5;16(1):36. doi: 10.1186/s12864-015-1220-2 (PMC4326396; doi:10.1186/s12864-015-1220-2)
Supplement: Additional file 2: — List of mobile genetic element associated genes in Antarctic and temperate Arthrobacter genomes. [file 12864_2015_1220_MOESM2_ESM.xlsx]

## Sheet: Sheet1
Additional file 2: List of mobile genetic element associated genes in Antarctic and temperate Arthrobacter genomes.
Genome	gene_oid	Product Name	DNA Seq Length	AA Seq Length	COGs	Pfams
Arthrobacter aurescens TC1	639803007	Integrase	1125	374		pfam00589
Arthrobacter aurescens TC1	639800209	phage integrase family domain protein	2103	700
Arthrobacter aurescens TC1	639800211	phage integrase family domain protein	1566	521		pfam02899
Arthrobacter aurescens TC1	639800553	phage integrase family domain protein	915	304	COG4974	pfam00589
Arthrobacter aurescens TC1	639802996	phage integrase family domain protein	1002	333	COG4974	pfam00589
Arthrobacter aurescens TC1	639803008	phage integrase family domain protein	657	218		pfam00589
Arthrobacter aurescens TC1	639803489	phage integrase family domain protein	981	326	COG4974	pfam00589
Arthrobacter aurescens TC1	639803491	phage integrase family domain protein	1161	386	COG4974	pfam00589 pfam02899
Arthrobacter aurescens TC1	2520713124	IS1071, transposase	2916	971	COG4644	pfam01526 pfam13700
Arthrobacter aurescens TC1	2518676321	IS110 family transposase	1266	421		pfam01548 pfam02371
Arthrobacter aurescens TC1	2518676630	IS110 family transposase	1266	421		pfam01548 pfam02371
Arthrobacter aurescens TC1	2518676693	IS1380 family transposase	1311	436		pfam13701
Arthrobacter aurescens TC1	2520715422	IS21 family element, transposase istA	1254	417	COG4584	pfam00665
Arthrobacter aurescens TC1	2520715706	IS21 family element, transposase istB	804	267	COG1484	pfam01695
Arthrobacter aurescens TC1	2518675152	IS5 family transposase	870	289	COG3039	pfam01609 pfam05598
Arthrobacter aurescens TC1	2518676721	ISAau1, transposase orfA	279	92		pfam01527
Arthrobacter aurescens TC1	2520715777	ISAau1, transposase orfA	279	92		pfam01527
Arthrobacter aurescens TC1	2520716111	ISAau1, transposase orfA	279	92		pfam01527
Arthrobacter aurescens TC1	2520716856	ISAau1, transposase orfA	279	92		pfam01527
Arthrobacter aurescens TC1	2520717989	ISAau1, transposase orfA	279	92		pfam01527
Arthrobacter aurescens TC1	2520718763	ISAau1, transposase orfA	279	92		pfam01527
Arthrobacter aurescens TC1	639803181	ISAau1, transposase orfA	306	101		pfam01527
Arthrobacter aurescens TC1	639803085	ISAau1, transposase orfA	279	92		pfam01527
Arthrobacter aurescens TC1	639803320	ISAau1, transposase orfA	279	92		pfam01527
Arthrobacter aurescens TC1	639803169	ISAau1, transposase orfA	279	92		pfam01527
Arthrobacter aurescens TC1	639803014	ISAau1, transposase orfA	306	101		pfam01527
Arthrobacter aurescens TC1	639803013	ISAau1, transposase orfB	840	279	COG2801	pfam13276 pfam13683
Arthrobacter aurescens TC1	639803171	ISAau1, transposase orfB	840	279	COG2801	pfam13276 pfam13683
Arthrobacter aurescens TC1	639800204	ISAau1, transposase orfB	840	279	COG2801	pfam13276 pfam13683
Arthrobacter aurescens TC1	639800278	ISAau1, transposase orfB	840	279	COG2801	pfam13276 pfam13683
Arthrobacter aurescens TC1	639800551	ISAau1, transposase orfB	840	279	COG2801	pfam13276 pfam13683
Arthrobacter aurescens TC1	639801890	ISAau1, transposase orfB	840	279	COG2801	pfam13276 pfam13683
Arthrobacter aurescens TC1	639801891	ISAau1, transposase orfB	840	279	COG2801	pfam13276 pfam13683
Arthrobacter aurescens TC1	639801932	ISAau1, transposase orfB	840	279	COG2801	pfam13276 pfam13683
Arthrobacter aurescens TC1	639801952	ISAau1, transposase orfB	840	279	COG2801	pfam13276 pfam13683
Arthrobacter aurescens TC1	639802073	ISAau1, transposase orfB	840	279	COG2801	pfam13276 pfam13683
Arthrobacter aurescens TC1	639803063	ISAau1, transposase orfB	840	279	COG2801	pfam13276 pfam13683
Arthrobacter aurescens TC1	639803218	ISPps1, transposase	1548	515		pfam04986 pfam14319
Arthrobacter aurescens TC1	639803432	putative transposase	1503	500		pfam00665 pfam09299
Arthrobacter aurescens TC1	639800203	Tn3 family transposase	3072	1023	COG4644	pfam01526 pfam13700
Arthrobacter aurescens TC1	639800279	Tn554-related transposase A	1107	368	COG4974	pfam00589 pfam02899
Arthrobacter aurescens TC1	639800550	Tn554-related transposase B	2235	744	COG4974	pfam00589
Arthrobacter aurescens TC1	639801889	Tn554-related transposase C	516	171
Arthrobacter aurescens TC1	639802378	putative phage tail sheath family protein	1284	427
Arthrobacter aurescens TC1	639802385	putative phage tail domain protein	534	177
Arthrobacter castelli DSM 16402	2524532444	Integrase core domain	1155	384		pfam00665
Arthrobacter castelli DSM 16402	2524532557	Integrase core domain	1182	393		pfam00665
Arthrobacter castelli DSM 16402	2524532051	Mu transposase, C-terminal/Integrase core domain	1449	482		pfam00665 pfam09299
Arthrobacter castelli DSM 16402	2524529679	Phage integrase family	2511	836		pfam00589
Arthrobacter castelli DSM 16402	2524531853	Phage integrase family	1266	421		pfam00589
Arthrobacter castelli DSM 16402	639801892	Mu transposase, C-terminal/Integrase core domain	1449	482		pfam00665 pfam09299
Arthrobacter castelli DSM 16402	639801931	Putative transposase of IS4/5 family (DUF4096)/Transposase DDE domain	1014	337		pfam13340 pfam13586
Arthrobacter castelli DSM 16402	639801951	Transposase	1230	409		pfam01548
Arthrobacter castelli DSM 16402	639802074	Transposase	1755	584	COG5421	pfam01609
Arthrobacter castelli DSM 16402	639803062	Transposase and inactivated derivatives	312	104	COG2963	pfam01527
Arthrobacter castelli DSM 16402	639803219	Transposase and inactivated derivatives	633	210	COG3547	pfam01548
Arthrobacter castelli DSM 16402	639803431	Transposase and inactivated derivatives	342	113	COG3464	pfam01610
Arthrobacter castelli DSM 16402	639803180	Transposase and inactivated derivatives	402	133	COG3293	pfam13586
Arthrobacter castelli DSM 16402	2520711312	Transposase and inactivated derivatives	1284	427	COG3464	pfam01610 pfam13542
Arthrobacter castelli DSM 16402	2520712869	Transposase and inactivated derivatives	303	100	COG3464	pfam01610
Arthrobacter castelli DSM 16402	2520715029	Transposase and inactivated derivatives	420	139	COG3335	pfam01248 pfam13358
Arthrobacter castelli DSM 16402	2520716605	Transposase and inactivated derivatives	189	63	COG3293	pfam13340
Arthrobacter castelli DSM 16402	2520717066	Transposase and inactivated derivatives	564	187	COG2801	pfam00665 pfam13276
Arthrobacter castelli DSM 16402	2520717638	Transposase and inactivated derivatives	555	184	COG3293	pfam01609
Arthrobacter castelli DSM 16402	2520718446	Transposase and inactivated derivatives	366	121	COG3293	pfam13340
Arthrobacter castelli DSM 16402	2520718892	Transposase and inactivated derivatives	1179	393	COG3547	pfam01548 pfam02371
Arthrobacter castelli DSM 16402	2520716772	Transposase and inactivated derivatives	252	83	COG3293	pfam13586
Arthrobacter castelli DSM 16402	2519156445	Transposase and inactivated derivatives	567	188	COG3293	pfam13586
Arthrobacter castelli DSM 16402	2524532051	Transposase and inactivated derivatives	324	107	COG3464	pfam01610
Arthrobacter castelli DSM 16402	650468693	Transposase and inactivated derivatives	1125	375	COG3547	pfam01548 pfam02371
Arthrobacter castelli DSM 16402	2510539201	Transposase and inactivated derivatives	402	133	COG3293	pfam13586
Arthrobacter castelli DSM 16402	639803233	Transposase and inactivated derivatives	384	127	COG3293	pfam13340
Arthrobacter castelli DSM 16402	2520162315	Transposase and inactivated derivatives	978	325	COG3464	pfam01610
Arthrobacter castelli DSM 16402	2520162316	Transposase and inactivated derivatives	1134	377	COG3464	pfam01610 pfam13542
Arthrobacter castelli DSM 16402	2520162924	Transposase and inactivated derivatives	189	63	COG3293	pfam13340
Arthrobacter castelli DSM 16402	2520162925	Transposase and inactivated derivatives	1251	416	COG3464	pfam01610 pfam13542
Arthrobacter castelli DSM 16402	2520162976	Transposase and inactivated derivatives	318	105	COG2963	pfam01527
Arthrobacter castelli DSM 16402	2520163019	Transposase and inactivated derivatives	885	294	COG2801	pfam00665 pfam13276
Arthrobacter castelli DSM 16402	2520163583	Transposase and inactivated derivatives, TnpA family	339	112	COG4644	pfam13700
Arthrobacter castelli DSM 16402	2520163602	Transposase DDE domain	177	58		pfam13586
Arthrobacter castelli DSM 16402	2520163604	Transposase DDE domain	1392	463		pfam01609
Arthrobacter castelli DSM 16402	2520163616	Transposase DDE domain	111	36		pfam01609
Arthrobacter castelli DSM 16402	2520163620	Transposase DDE domain group 1	321	106		pfam13701
Arthrobacter chlorophenolicus A6	643580620	Integrase catalytic region	867	288	COG2801	pfam00665 pfam13276
Arthrobacter chlorophenolicus A6	643588858	Integrase catalytic region	1203	400	COG2826	pfam00665 pfam13936
Arthrobacter chlorophenolicus A6	643590615	integrase family protein	888	295	COG4974	pfam00589 pfam02899
Arthrobacter chlorophenolicus A6	2520163660	transposase IS3/IS911 family protein	282	93		pfam01527
Arthrobacter globiformis NBRC 12137	2520162665	putative phage integrase	1242	413	COG4974	pfam00589
Arthrobacter globiformis NBRC 12137	2520162673	putative phage integrase	969	322	COG4974	pfam00589 pfam02899
Arthrobacter globiformis NBRC 12137	2520163854	putative transposase	1104	367	COG3547	pfam01548 pfam02371
Arthrobacter globiformis NBRC 12137	2520163918	putative transposase	732	243	COG2801	pfam00665
Arthrobacter globiformis NBRC 12137	2520164065	putative transposase	511	170	COG4584
Arthrobacter globiformis NBRC 12137	2520164604	putative transposase	402	133
Arthrobacter globiformis NBRC 12137	2520164759	putative transposase	792	263	COG3293	pfam13340 pfam13586
Arthrobacter globiformis NBRC 12137	2520165206	putative transposase	1200	399	COG3547	pfam01548 pfam02371
Arthrobacter globiformis NBRC 12137	2520165707	putative transposase	1218	405	COG2801	pfam00665 pfam13551
Arthrobacter globiformis NBRC 12137	2520166050	putative transposase	249	82	COG2826
Arthrobacter globiformis NBRC 12137	2520166849	putative transposase	252	83	COG3328	pfam00872
Arthrobacter globiformis NBRC 12137	2510539094	putative transposase	561	186
Arthrobacter globiformis NBRC 12137	2518675604	putative transposase	279	92		pfam13683
Arthrobacter globiformis NBRC 12137	2524531046	putative transposase	327	108	COG2826	pfam00392
Arthrobacter globiformis NBRC 12137	2520714218	putative transposase	1410	469		pfam00665
Arthrobacter globiformis NBRC 12137	2520716821	putative transposase	438	145
Arthrobacter globiformis NBRC 12137	2520716837	putative transposase	804	267	COG3415	pfam00665 pfam13518
Arthrobacter globiformis NBRC 12137	2520716839	putative transposase	1317	438		pfam01548 pfam02371
Arthrobacter globiformis NBRC 12137	2520716840	putative transposase	608	203	COG4584	pfam00665
Arthrobacter globiformis NBRC 12137	2520717739	putative transposase	345	114
Arthrobacter globiformis NBRC 12137	2520717785	putative transposase	1239	413	COG3547	pfam01548 pfam02371
Arthrobacter globiformis NBRC 12137	2520717940	putative transposase	962	320		pfam00665
Arthrobacter globiformis NBRC 12137	2520718183	putative transposase	511	170	COG4584
Arthrobacter nitroguajacolicus Rue61a	2510538860	integrase family protein	981	326	COG2801	pfam00665 pfam13011
Arthrobacter nitroguajacolicus Rue61a	2510539123	integrase, catalytic region	981	326	COG2801	pfam00665 pfam13011
Arthrobacter nitroguajacolicus Rue61a	2510539165	phage integrase	1131	376	COG4974	pfam00589 pfam13495
Arthrobacter nitroguajacolicus Rue61a	2510539163	Phage integrase family.	1455	484		pfam00589
Arthrobacter nitroguajacolicus Rue61a	2520718629	putative IS21 family transposase	1179	392	COG4584
Arthrobacter nitroguajacolicus Rue61a	639800206	putative transposase InsK for insertion sequence element IS150	855	284	COG2801	pfam00665 pfam13276
Arthrobacter nitroguajacolicus Rue61a	2520715033	transposase	1146	381	COG3547	pfam01548 pfam02371
Arthrobacter nitroguajacolicus Rue61a	639800193	transposase	483	160	COG2963	pfam13518
Arthrobacter nitroguajacolicus Rue61a	639800194	transposase for transposon	2967	988	COG4644	pfam01526 pfam13700
Arthrobacter phenanthrenivorans Sphe3	650465230	integrase family protein	609	202		pfam13683
Arthrobacter phenanthrenivorans Sphe3	650465286	integrase family protein	183	60		pfam13333
Arthrobacter phenanthrenivorans Sphe3	650465371	integrase family protein	1218	405	COG2801	pfam00665 pfam13551
Arthrobacter phenanthrenivorans Sphe3	650466502	integrase family protein	1218	405	COG2801	pfam00665 pfam13551
Arthrobacter phenanthrenivorans Sphe3	650466794	integrase family protein	639	212		pfam00665 pfam13276
Arthrobacter phenanthrenivorans Sphe3	650466813	integrase family protein	957	318
Arthrobacter phenanthrenivorans Sphe3	650466814	integrase family protein	297	98	COG2801	pfam13683
Arthrobacter phenanthrenivorans Sphe3	650466822	integrase family protein	237	78		pfam13683
Arthrobacter phenanthrenivorans Sphe3	650466903	integrase family protein	1218	405	COG2801	pfam00665 pfam13551
Arthrobacter phenanthrenivorans Sphe3	650467130	integrase family protein	1218	405	COG2801	pfam00665 pfam13551
Arthrobacter phenanthrenivorans Sphe3	650468570	integrase family protein	261	86	COG2801	pfam13683
Arthrobacter phenanthrenivorans Sphe3	650468577	integrase family protein	333	110	COG2801	pfam13683
Arthrobacter phenanthrenivorans Sphe3	650468693	Mu transposase/integrase	1389	462		pfam00665 pfam09299 pfam13551
Arthrobacter phenanthrenivorans Sphe3	639800195	Mu transposase/integrase	1389	462		pfam00665 pfam09299 pfam13551
Arthrobacter phenanthrenivorans Sphe3	2524531917	transposase	1203	400	COG3547	pfam01548 pfam02371
Arthrobacter phenanthrenivorans Sphe3	2524532614	Transposase	489	162	COG2963	pfam13518
Arthrobacter phenanthrenivorans Sphe3	2510539087	transposase	603	200	COG2801	pfam00665 pfam13276
Arthrobacter phenanthrenivorans Sphe3	2510539095	transposase	1110	369	COG3547	pfam01548 pfam02371
Arthrobacter phenanthrenivorans Sphe3	650464826	transposase	1146	381	COG3547	pfam01548 pfam02371
Arthrobacter phenanthrenivorans Sphe3	650465282	transposase	711	236	COG4584	pfam00665
Arthrobacter phenanthrenivorans Sphe3	650465283	transposase	1149	382	COG3547	pfam01548 pfam02371
Arthrobacter phenanthrenivorans Sphe3	650465284	transposase	1203	400	COG3547	pfam01548 pfam02371
Arthrobacter phenanthrenivorans Sphe3	650465285	transposase	885	294	COG2801	pfam00665 pfam13276
Arthrobacter phenanthrenivorans Sphe3	650465294	transposase	291	96	COG2963	pfam01527
Arthrobacter phenanthrenivorans Sphe3	650465376	transposase	1158	385	COG4584	pfam00665
Arthrobacter phenanthrenivorans Sphe3	650465393	transposase	1149	382	COG3547	pfam01548 pfam02371
Arthrobacter phenanthrenivorans Sphe3	650465444	Transposase	330	109	COG2963	pfam01527
Arthrobacter phenanthrenivorans Sphe3	650465445	transposase	1002	333	COG2801	pfam00665
Arthrobacter phenanthrenivorans Sphe3	650465643	transposase	291	96	COG2963	pfam01527
Arthrobacter phenanthrenivorans Sphe3	650466116	transposase	885	294	COG2801	pfam00665 pfam13276
Arthrobacter phenanthrenivorans Sphe3	650466795	transposase	291	96	COG2963	pfam01527
Arthrobacter phenanthrenivorans Sphe3	650466798	transposase	885	294	COG2801	pfam00665 pfam13276
Arthrobacter phenanthrenivorans Sphe3	650466800	transposase	735	244	COG3547	pfam02371
Arthrobacter phenanthrenivorans Sphe3	650466801	transposase	291	96	COG2963	pfam01527
Arthrobacter phenanthrenivorans Sphe3	650466803	transposase	885	294	COG2801	pfam00665 pfam13276
Arthrobacter phenanthrenivorans Sphe3	650466804	transposase	885	294	COG2801	pfam00665 pfam13276
Arthrobacter phenanthrenivorans Sphe3	650466816	transposase	291	96	COG2963	pfam01527
Arthrobacter phenanthrenivorans Sphe3	650466817	transposase	1002	333	COG2801	pfam00665
Arthrobacter phenanthrenivorans Sphe3	650466818	transposase	1146	381	COG3547	pfam01548 pfam02371
Arthrobacter phenanthrenivorans Sphe3	650466820	transposase	1203	400	COG3547	pfam01548 pfam02371
Arthrobacter phenanthrenivorans Sphe3	650466821	transposase	1149	382	COG3547	pfam01548 pfam02371
Arthrobacter phenanthrenivorans Sphe3	650466824	transposase	1158	385	COG4584	pfam00665
Arthrobacter phenanthrenivorans Sphe3	650466834	Transposase	333	110		pfam13518
Arthrobacter phenanthrenivorans Sphe3	650467154	transposase	603	200	COG2801	pfam00665 pfam13276
Arthrobacter phenanthrenivorans Sphe3	650467401	transposase	1110	369	COG3547	pfam01548 pfam02371
Arthrobacter phenanthrenivorans Sphe3	650467403	transposase	1203	400	COG3547	pfam01548 pfam02371
Arthrobacter phenanthrenivorans Sphe3	650467404	transposase	1200	399	COG3547	pfam01548 pfam02371
Arthrobacter phenanthrenivorans Sphe3	650467405	transposase	1158	385	COG4584	pfam00665
Arthrobacter phenanthrenivorans Sphe3	650467406	transposase	1203	400	COG3547	pfam01548 pfam02371
Arthrobacter phenanthrenivorans Sphe3	650467746	transposase	1629	542	COG3666	pfam01609 pfam05598
Arthrobacter phenanthrenivorans Sphe3	650468051	transposase	1332	443	COG3328	pfam00872
Arthrobacter phenanthrenivorans Sphe3	650468054	Transposase	489	162	COG2963	pfam13518
Arthrobacter phenanthrenivorans Sphe3	650468334	transposase	855	284	COG2801	pfam00665 pfam13276
Arthrobacter phenanthrenivorans Sphe3	650468335	transposase	1110	369	COG3547	pfam01548 pfam02371
Arthrobacter phenanthrenivorans Sphe3	650468336	transposase	612	203	COG2801	pfam00665 pfam13276
Arthrobacter phenanthrenivorans Sphe3	650468352	transposase	708	235	COG3328	pfam00872
Arthrobacter phenanthrenivorans Sphe3	650468353	transposase	453	150	COG3328	pfam00872
Arthrobacter phenanthrenivorans Sphe3	650468571	transposase	885	294	COG2801	pfam00665 pfam13276
Arthrobacter phenanthrenivorans Sphe3	650468572	transposase	291	96	COG2963	pfam01527
Arthrobacter phenanthrenivorans Sphe3	650468574	transposase	426	141	COG2801	pfam13683
Arthrobacter phenanthrenivorans Sphe3	650468575	transposase	846	281	COG2801	pfam00665 pfam13276
Arthrobacter phenanthrenivorans Sphe3	650468578	transposase	1203	400	COG3547	pfam01548 pfam02371
Arthrobacter phenanthrenivorans Sphe3	650468579	transposase	291	96	COG2963	pfam01527
Arthrobacter phenanthrenivorans Sphe3	650468581	transposase	933	310	COG2801	pfam00665 pfam13276
Arthrobacter phenanthrenivorans Sphe3	650468593	transposase	2661	886	COG3328	pfam00872 pfam05598 pfam13751
Arthrobacter phenanthrenivorans Sphe3	650468594	transposase	1677	558	COG4584
Arthrobacter phenanthrenivorans Sphe3	650468608	transposase	885	294	COG2801	pfam00665 pfam13276
Arthrobacter phenanthrenivorans Sphe3	650468609	transposase	291	96	COG2963	pfam01527
Arthrobacter phenanthrenivorans Sphe3	650468619	transposase	1203	400	COG3547	pfam01548 pfam02371
Arthrobacter phenanthrenivorans Sphe3	650468637	transposase	840	279	COG3328	pfam00872
Arthrobacter phenanthrenivorans Sphe3	650468638	transposase	291	96	COG2963	pfam01527
Arthrobacter phenanthrenivorans Sphe3	650468639	transposase	1023	340	COG2801	pfam00665 pfam13276
Arthrobacter phenanthrenivorans Sphe3	650468641	transposase	1320	439	COG3328	pfam00872
Arthrobacter phenanthrenivorans Sphe3	650468642	transposase	1677	558	COG4584
Arthrobacter phenanthrenivorans Sphe3	650468643	transposase	1065	354	COG3547	pfam01548 pfam02371
Arthrobacter phenanthrenivorans Sphe3	650468644	transposase	1320	439	COG3328	pfam00872
Arthrobacter phenanthrenivorans Sphe3	650468695	transposase	1287	428	COG3328	pfam00872
Arthrobacter phenanthrenivorans Sphe3	650468714	transposase	1065	354	COG3547	pfam01548 pfam02371
Arthrobacter phenanthrenivorans Sphe3	650468723	transposase family protein	1410	469		pfam13701
Arthrobacter phenanthrenivorans Sphe3	650468725	transposase family protein	1290	429	COG3464	pfam01610 pfam13542
Arthrobacter phenanthrenivorans Sphe3	650468746	transposase family protein	1290	429	COG3464	pfam01610 pfam13542
Arthrobacter phenanthrenivorans Sphe3	650468748	transposase family protein	531	176
Arthrobacter phenanthrenivorans Sphe3	2520709380	transposase family protein	1272	423		pfam01609
Arthrobacter phenanthrenivorans Sphe3	639689598	transposase family protein	1209	402		pfam01609
Arthrobacter phenanthrenivorans Sphe3	2520713020	transposase, IS30 family	507	168	COG2826	pfam00665
Arthrobacter phenanthrenivorans Sphe3	2520713133	transposase, IS4 family	474	157	COG3293	pfam13586
Arthrobacter sp. 35/47	2520707767	Homeodomain-like domain/Integrase core domain	750	249		pfam00665 pfam13384
Arthrobacter sp. 35/47	2520709650	Integrase core domain	603	200		pfam00665
Arthrobacter sp. 35/47	2520709690	Phage integrase, N-terminal SAM-like domain	810	269		pfam13495
Arthrobacter sp. 35/47	2520714217	Transposase	216	72		pfam01548
Arthrobacter sp. 35/47	2520705932	Transposase and inactivated derivatives	429	142	COG3293	pfam13586
Arthrobacter sp. 35/47	2520717784	Transposase and inactivated derivatives	963	320	COG3547	pfam01548 pfam02371
Arthrobacter sp. 35/47	2524529247	Transposase and inactivated derivatives	1305	434	COG3328	pfam00872
Arthrobacter sp. 35/47	2524529721	Transposase and inactivated derivatives	1581	526	COG4584	pfam00665
Arthrobacter sp. 35/47	2524529771	Transposase and inactivated derivatives	642	213	COG2801	pfam00665
Arthrobacter sp. 35/47	2524529971	Transposase and inactivated derivatives, IS30 family	759	252	COG2826	pfam00665
Arthrobacter sp. 35/47	2524530178	Transposase and inactivated derivatives, IS30 family	699	233	COG2826	pfam13936
Arthrobacter sp. 35/47	2524530730	Transposase and inactivated derivatives, IS30 family	297	98	COG2826	pfam00665
Arthrobacter sp. Br18	2519156894	HTH-like domain./Integrase core domain.	633	210		pfam00665 pfam13276
Arthrobacter sp. Br18	2519156445	Mu transposase, C-terminal./Integrase core domain.	1482	493		pfam00665 pfam09299
Arthrobacter sp. Br18	2524531509	Mu transposase, C-terminal./Integrase core domain.	1482	493		pfam00665 pfam09299
Arthrobacter sp. Br18	2524531794	Transposase and inactivated derivatives	1197	398	COG3547	pfam01548 pfam02371
Arthrobacter sp. Br18	2524531859	Transposase and inactivated derivatives	840	279	COG2801	pfam13276 pfam13683
Arthrobacter sp. Br18	2524531862	Transposase and inactivated derivatives	1020	339	COG3464	pfam01610
Arthrobacter sp. Br18	2524531863	Transposase and inactivated derivatives	624	207	COG3464	pfam01610
Arthrobacter sp. Br18	2524531918	Transposase and inactivated derivatives	885	294	COG2801	pfam00665 pfam13276
Arthrobacter sp. Br18	2524532022	Transposase and inactivated derivatives	300	99	COG2963	pfam01527
Arthrobacter sp. Br18	2524532240	Transposase and inactivated derivatives	405	134	COG3293	pfam13586
Arthrobacter sp. Br18	2524532242	Transposase and inactivated derivatives	477	158	COG3293	pfam13586
Arthrobacter sp. Br18	2524532633	Transposase and inactivated derivatives	294	97	COG3464	pfam01610
Arthrobacter sp. Br18	2524532788	Transposase and inactivated derivatives	480	159	COG2801	pfam13683
Arthrobacter sp. Br18	2524532826	Transposase and inactivated derivatives	576	191	COG3464	pfam13542
Arthrobacter sp. Br18	2524532827	Transposase and inactivated derivatives	837	278	COG2801	pfam00665 pfam13276
Arthrobacter sp. Br18	2524532833	Transposase and inactivated derivatives	291	96	COG2963	pfam01527
Arthrobacter sp. Br18	2524532835	Transposase and inactivated derivatives	876	291	COG2801	pfam00665 pfam13276
Arthrobacter sp. Br18	2524532856	Transposase and inactivated derivatives	315	104	COG2963	pfam01527
Arthrobacter sp. Br18	2524532860	Transposase and inactivated derivatives	885	294	COG2801	pfam00665
Arthrobacter sp. Br18	2524532861	Transposase and inactivated derivatives	297	98	COG2963	pfam01527
Arthrobacter sp. Br18	2520709129	Transposase and inactivated derivatives	234	78	COG2963	pfam01527
Arthrobacter sp. Br18	2520709324	Transposase and inactivated derivatives	1248	415	COG3328	pfam00872
Arthrobacter sp. Br18	2520709639	Transposase and inactivated derivatives	1611	536	COG2801	pfam00665
Arthrobacter sp. Br18	2520709649	Transposase and inactivated derivatives	1056	351	COG3328	pfam00872
Arthrobacter sp. Br18	2520709696	Transposase and inactivated derivatives	390	129	COG2801	pfam00665
Arthrobacter sp. Br18	2519153855	Transposase and inactivated derivatives	912	303	COG4584	pfam00665
Arthrobacter sp. Br18	2519154226	Transposase and inactivated derivatives	900	299	COG2801	pfam00665
Arthrobacter sp. Br18	2519154230	Transposase and inactivated derivatives	888	296	COG3464	pfam01610 pfam13542
Arthrobacter sp. Br18	2519154243	Transposase and inactivated derivatives	321	106	COG3464	pfam01610
Arthrobacter sp. Br18	2519154989	Transposase and inactivated derivatives	342	113	COG3293	pfam13340
Arthrobacter sp. Br18	2519154990	Transposase and inactivated derivatives	807	268	COG4584
Arthrobacter sp. Br18	2519155088	Transposase and inactivated derivatives	564	187	COG3464	pfam01610
Arthrobacter sp. Br18	2519155804	Transposase and inactivated derivatives	462	153	COG2801	pfam00665
Arthrobacter sp. Br18	2519155805	Transposase and inactivated derivatives	1269	422	COG4584	pfam00665
Arthrobacter sp. Br18	2519155951	Transposase and inactivated derivatives	1464	487	COG4584
Arthrobacter sp. Br18	2519156517	Transposase and inactivated derivatives	366	121	COG2801	pfam00665
Arthrobacter sp. Br18	2519156818	Transposase and inactivated derivatives	378	125	COG3328	pfam00872
Arthrobacter sp. Br18	2519156819	Transposase and inactivated derivatives	672	224	COG3328	pfam00872
Arthrobacter sp. Br18	2519156889	Transposase and inactivated derivatives	345	114	COG3328	pfam00872
Arthrobacter sp. Br18	2519156890	Transposase and inactivated derivatives	909	302	COG2801	pfam00665
Arthrobacter sp. Br18	2519156893	Transposase and inactivated derivatives	951	316	COG2801	pfam00665
Arthrobacter sp. Br18	2519156895	Transposase and inactivated derivatives	1557	518	COG4584	pfam00665
Arthrobacter sp. Br18	2519156967	Transposase and inactivated derivatives	1038	345	COG3464	pfam01610
Arthrobacter sp. Br18	2519157008	Transposase and inactivated derivatives	408	135	COG3464	pfam01610
Arthrobacter sp. Br18	2519157021	Transposase and inactivated derivatives	990	330	COG3464	pfam01610 pfam13542
Arthrobacter sp. Br18	2519157022	Transposase and inactivated derivatives	327	108	COG2801	pfam00665
Arthrobacter sp. Br18	2519157029	Transposase and inactivated derivatives	555	185	COG3328	pfam00872
Arthrobacter sp. Br18	2519157085	Transposase and inactivated derivatives	717	238	COG3328	pfam00872
Arthrobacter sp. Br18	2519157089	Transposase and inactivated derivatives	1227	408	COG3547	pfam01548 pfam02371
Arthrobacter sp. Br18	2519157103	Transposase and inactivated derivatives	768	256	COG2801	pfam00665
Arthrobacter sp. Br18	2519157104	Transposase and inactivated derivatives, IS30 family	612	203	COG2826	pfam13936
Arthrobacter sp. Br18	2519157125	Transposase DDE domain group 1.	981	326		pfam13701
Arthrobacter sp. Br18	2519157142	Transposase DDE domain group 1.	387	128		pfam13701
Arthrobacter sp. Br18	2519157179	Transposase DDE domain group 1.	1062	353		pfam13701
Arthrobacter sp. Br18	2519157208	Transposase DDE domain group 1.	1077	358		pfam13701
Arthrobacter sp. Br18	2519157226	Transposase DDE domain group 1.	219	72		pfam13701
Arthrobacter sp. Br18	2519157238	Transposase DDE domain.	822	273		pfam01609
Arthrobacter sp. Br18	2519157255	Transposase DDE domain.	309	103		pfam01609
Arthrobacter sp. Br18	2519157282	Transposase DDE domain.	1650	549		pfam01609
Arthrobacter sp. Br18	2519157290	Transposase DDE domain.	1317	439		pfam01609
Arthrobacter sp. Br18	2519157295	Transposase.	279	92		pfam01527
Arthrobacter sp. Br18	2519157296	Transposase.	444	148		pfam01610
Arthrobacter sp. Br18	2519157303	Transposase.	321	106		pfam01527
Arthrobacter sp. Br18	2519157310	Transposase.	294	97		pfam01610
Arthrobacter sp. Br18	2519157311	Transposase.	501	166		pfam01527
Arthrobacter sp. Br18	2519155643	Phage terminase, small subunit	507	168		L
Arthrobacter sp. FB24	639687440	Integrase, catalytic region	1407	468		pfam00665 pfam09299 pfam13518
Arthrobacter sp. FB24	639687634	Integrase, catalytic region	930	309		pfam00665 pfam13011
Arthrobacter sp. FB24	639689321	Integrase, catalytic region	978	325		pfam00665 pfam13011
Arthrobacter sp. FB24	639689652	Integrase, catalytic region	1164	387		pfam00665 pfam13518
Arthrobacter sp. FB24	639689660	Integrase, catalytic region	1164	387		pfam00665 pfam13518
Arthrobacter sp. FB24	639687573	phage integrase family protein	1203	400	COG4974	pfam00589 pfam02899
Arthrobacter sp. FB24	639687574	phage integrase family protein	2412	803	COG4974	pfam00589
Arthrobacter sp. FB24	639687595	phage integrase family protein	1092	363	COG4974	pfam00589
Arthrobacter sp. FB24	639687662	phage integrase family protein	1107	368	COG4974	pfam00589 pfam13495
Arthrobacter sp. FB24	639687743	phage integrase family protein	1059	352	COG4974	pfam00589
Arthrobacter sp. FB24	639688798	phage integrase family protein	2421	806	COG4974	pfam00589
Arthrobacter sp. FB24	639688799	phage integrase family protein	1203	400	COG4974	pfam00589 pfam02899
Arthrobacter sp. FB24	639689158	phage integrase family protein	1125	374	COG4974	pfam00589
Arthrobacter sp. FB24	639690009	phage integrase family protein	1107	368	COG4974	pfam00589 pfam13495
Arthrobacter sp. FB24	639690286	phage integrase family protein	927	308	COG4974	pfam00589 pfam02899
Arthrobacter sp. FB24	2519157318	transposase	1677	558	COG4584
Arthrobacter sp. FB24	2519157339	Transposase and inactivated derivatives-like protein	1755	584	COG4584
Arthrobacter sp. FB24	2519157341	transposase IS116/IS110/IS902 family protein	1194	397		pfam01548 pfam02371
Arthrobacter sp. FB24	2519157349	transposase IS116/IS110/IS902 family protein	1245	414	COG3547	pfam01548 pfam02371
Arthrobacter sp. FB24	2519157366	transposase IS116/IS110/IS902 family protein	1245	414	COG3547	pfam01548 pfam02371
Arthrobacter sp. FB24	2519157369	transposase IS116/IS110/IS902 family protein	1065	354	COG3547	pfam01548 pfam02371
Arthrobacter sp. FB24	2519157371	transposase IS116/IS110/IS902 family protein	1245	414	COG3547	pfam01548 pfam02371
Arthrobacter sp. FB24	2520712660	transposase IS116/IS110/IS902 family protein	1245	414	COG3547	pfam01548 pfam02371
Arthrobacter sp. FB24	2520712915	transposase Tn3 family protein	2967	988	COG4644	pfam01526 pfam13700
Arthrobacter sp. FB24	2520713021	transposase Tn3 family protein	2967	988	COG4644	pfam01526 pfam13700
Arthrobacter sp. FB24	2520713058	transposase Tn3 family protein	2967	988	COG4644	pfam01526 pfam13700
Arthrobacter sp. FB24	2520713496	transposase, IS111A/IS1328/IS1533	1266	421	COG3547	pfam01548 pfam02371
Arthrobacter sp. FB24	2520713554	transposase, mutator type	1293	430	COG3328	pfam00872
Arthrobacter sp. H14	2520710662	Integrase core domain	1062	353		pfam00665
Arthrobacter sp. H14	2520712709	Integrase core domain	1014	337		pfam00665
Arthrobacter sp. H14	2520713131	Integrase core domain	147	48		pfam13683
Arthrobacter sp. H14	2520713932	Integrase core domain	945	314		pfam00665
Arthrobacter sp. H14	2520713651	FOG: Transposase	288	95	COG5659	pfam13546
Arthrobacter sp. H14	2520713680	ISXO2-like transposase domain	249	82		pfam12762
Arthrobacter sp. H14	2520713815	ISXO2-like transposase domain	417	138		pfam12762
Arthrobacter sp. H14	2520713933	Rhodopirellula transposase DDE domain	807	268		pfam07592
Arthrobacter sp. H14	2520713986	Transposase	570	190		pfam01548
Arthrobacter sp. H14	2520714018	Transposase	279	92		pfam01527
Arthrobacter sp. H14	2520714031	Transposase	339	112		pfam01548
Arthrobacter sp. H14	2520714071	Transposase and inactivated derivatives	597	198	COG3547	pfam02371
Arthrobacter sp. H14	2520714109	Transposase and inactivated derivatives	1005	335	COG4584
Arthrobacter sp. H14	2520714110	Transposase and inactivated derivatives	627	208	COG2801	pfam00665 pfam13276
Arthrobacter sp. H14	2520714115	Transposase and inactivated derivatives	336	111	COG2963	pfam01527
Arthrobacter sp. H14	2520714219	Transposase and inactivated derivatives	1071	356	COG3547	pfam01548 pfam02371
Arthrobacter sp. H14	2520714246	Transposase and inactivated derivatives	708	235	COG2801	pfam00665 pfam13276 pfam13683
Arthrobacter sp. H14	2520714247	Transposase and inactivated derivatives	579	193	COG3415	pfam13551
Arthrobacter sp. H14	2520714249	Transposase and inactivated derivatives	552	183	COG2801	pfam00665
Arthrobacter sp. H14	2520714259	Transposase and inactivated derivatives	396	131	COG2963	pfam01527
Arthrobacter sp. H14	2520714260	Transposase and inactivated derivatives	1089	362	COG3547	pfam01548 pfam02371
Arthrobacter sp. H14	2520714288	Transposase and inactivated derivatives	516	171	COG3547	pfam02371
Arthrobacter sp. H14	2520714289	Transposase and inactivated derivatives	846	281	COG3335	pfam13358 pfam13551
Arthrobacter sp. H14	2520714343	Transposase and inactivated derivatives	381	126	COG3547	pfam02371
Arthrobacter sp. H14	2518673397	Transposase and inactivated derivatives	1224	407	COG3547	pfam01548 pfam02371
Arthrobacter sp. H14	2518673832	Transposase and inactivated derivatives	324	107	COG2963	pfam01527
Arthrobacter sp. H14	2518673845	Transposase and inactivated derivatives	864	287	COG2801	pfam00665 pfam13276
Arthrobacter sp. H14	2518674045	Transposase and inactivated derivatives	540	180	COG3547	pfam01548
Arthrobacter sp. H14	2518674213	Transposase and inactivated derivatives	1002	333	COG2801	pfam00665
Arthrobacter sp. H14	2518674724	Transposase and inactivated derivatives	465	154	COG3547	pfam02371
Arthrobacter sp. H14	2518674946	Transposase and inactivated derivatives	1563	520	COG4584	pfam00665
Arthrobacter sp. H14	2518675017	Transposase and inactivated derivatives	834	277	COG3547	pfam01548 pfam02371
Arthrobacter sp. H14	2518675398	Transposase and inactivated derivatives	381	126	COG2801	pfam00665
Arthrobacter sp. H14	2518675399	Transposase and inactivated derivatives	396	131	COG2963	pfam01527
Arthrobacter sp. H14	2518675735	Transposase and inactivated derivatives	870	289	COG2801	pfam00665 pfam13276
Arthrobacter sp. H14	2518675786	Transposase and inactivated derivatives	327	108	COG2963	pfam01527
Arthrobacter sp. H14	2518675798	Transposase and inactivated derivatives	831	277	COG3547	pfam01548
Arthrobacter sp. H14	2518675963	Transposase and inactivated derivatives, IS30 family	1038	346	COG2826	pfam13565 pfam13936
Arthrobacter sp. H14	2518675968	Transposase and inactivated derivatives, IS30 family	825	275	COG2826	pfam13936
Arthrobacter sp. H14	2518675970	Transposase and inactivated derivatives, IS30 family	207	68	COG2826	pfam00665
Arthrobacter sp. H14	2518676112	Transposase and inactivated derivatives, IS30 family	744	247	COG2826	pfam00665
Arthrobacter sp. H14	2518676113	Transposase and inactivated derivatives, IS30 family	213	70	COG2826	pfam13936
Arthrobacter sp. H14	2518676141	Transposase and inactivated derivatives, IS30 family	1728	575	COG2826	pfam00665 pfam13936
Arthrobacter sp. H14	2518676240	Transposase and inactivated derivatives, IS30 family	573	190	COG2826	pfam13936
Arthrobacter sp. H14	2518676269	Transposase and inactivated derivatives, IS30 family	660	219	COG2826	pfam00665
Arthrobacter sp. H14	2518676383	Transposase and inactivated derivatives, IS30 family	1134	378	COG2826	pfam00665 pfam13936
Arthrobacter sp. H14	2518676421	Transposase and inactivated derivatives, IS30 family	1200	399	COG2826	pfam00665 pfam13936
Arthrobacter sp. H14	2518676424	Transposase and inactivated derivatives, IS30 family	1002	333	COG2826	pfam00665
Arthrobacter sp. H14	2518676447	Transposase and inactivated derivatives, TnpA family	2334	778	COG4644	pfam01526 pfam13700
Arthrobacter sp. H14	2518676452	Transposase and inactivated derivatives, TnpA family	648	215	COG4644	pfam01526
Arthrobacter sp. H14	2518676463	Transposase and inactivated derivatives, TnpA family	2955	984	COG4644	pfam01526 pfam13700
Arthrobacter sp. H14	2518676465	Transposase DDE domain	1263	421		pfam01609
Arthrobacter sp. H14	2518676468	Transposase DDE domain group 1	225	74		pfam13701
Arthrobacter sp. H14	2518676469	Transposase DDE domain group 1	1374	458		pfam13701
Arthrobacter sp. H14	2518676483	Transposase DDE domain group 1	1398	465		pfam13701
Arthrobacter sp. H14	2518676503	Transposase IS116/IS110/IS902 family	333	110		pfam02371
Arthrobacter sp. H14	2518676504	Transposase IS116/IS110/IS902 family	267	88		pfam02371
Arthrobacter sp. H14	2518676508	Transposase IS116/IS110/IS902 family/Transposase	1089	362		pfam01548 pfam02371
Arthrobacter sp. H14	2518676513	Transposase zinc-ribbon domain	252	84	COG1997	pfam12760
Arthrobacter sp. H14	2518676514	Transposase zinc-ribbon domain	180	60		pfam12760
Arthrobacter sp. H14	2518676542	Transposase zinc-ribbon domain/ISXO2-like transposase domain	966	321		pfam12760 pfam12762
Arthrobacter sp. H14	2518676593	Transposase zinc-ribbon domain/ISXO2-like transposase domain	954	317		pfam12760 pfam12762
Arthrobacter sp. H14	2520709767	Phage terminase-like protein, large subunit	1461	486		R
Arthrobacter sp. H14	2520709766	Phage portal protein, SPP1 Gp6-like	1299	432
Arthrobacter sp. H20	2518676506	Homeodomain-like domain./Integrase core domain.	924	307		pfam00665 pfam13565
Arthrobacter sp. H20	2518673946	Integrase core domain.	249	82		pfam13333
Arthrobacter sp. H20	2518676027	Integrase core domain.	249	82		pfam13333
Arthrobacter sp. H20	2518676397	Integrase core domain.	243	80		pfam13683
Arthrobacter sp. H20	2518676698	Integrase core domain.	231	76		pfam13333
Arthrobacter sp. H20	2518675935	Phage integrase family.	1272	423		pfam00589
Arthrobacter sp. H20	2518675560	Phage integrase, N-terminal SAM-like domain.	699	232		pfam13495
Arthrobacter sp. H20	2518676600	FOG: Transposase	234	77	COG5659	pfam01609
Arthrobacter sp. H20	2518676631	FOG: Transposase	600	200	COG5659	pfam13546
Arthrobacter sp. H20	2518676645	FOG: Transposase	915	304	COG5659	pfam01609 pfam13546
Arthrobacter sp. H20	2518676651	Helix-turn-helix domain of transposase family ISL3.	504	167		pfam13542
Arthrobacter sp. H20	2518676657	Helix-turn-helix domain of transposase family ISL3.	378	125		pfam13542
Arthrobacter sp. H20	2518676663	Putative transposase of IS4/5 family (DUF4096).	111	36		pfam13340
Arthrobacter sp. H20	2518676680	Transposase and inactivated derivatives	132	44	COG3293	pfam13340
Arthrobacter sp. H20	2518676694	Transposase and inactivated derivatives	297	98	COG2963	pfam01527
Arthrobacter sp. H20	2518676706	Transposase and inactivated derivatives	357	118	COG3293	pfam13586
Arthrobacter sp. H20	2518676707	Transposase and inactivated derivatives	840	279	COG3547	pfam01548 pfam02371
Arthrobacter sp. H20	2518676720	Transposase and inactivated derivatives	195	65	COG3293	pfam13340
Arthrobacter sp. H20	2518676729	Transposase and inactivated derivatives	180	60	COG3293	pfam13340
Arthrobacter sp. H20	2518676733	Transposase and inactivated derivatives	405	134	COG3293	pfam13586
Arthrobacter sp. H20	2518676734	Transposase and inactivated derivatives	555	184	COG3335	pfam13358
Arthrobacter sp. H20	2520704261	Transposase and inactivated derivatives	810	270	COG2801	pfam00665 pfam13276
Arthrobacter sp. H20	2520704262	Transposase and inactivated derivatives	318	105	COG2963	pfam01527
Arthrobacter sp. H20	2520704853	Transposase and inactivated derivatives	252	83	COG2801	pfam13683
Arthrobacter sp. H20	2520705814	Transposase and inactivated derivatives	1380	459	COG4584
Arthrobacter sp. H20	2520705896	Transposase and inactivated derivatives	246	81	COG2801	pfam13683
Arthrobacter sp. H20	2520705898	Transposase and inactivated derivatives	645	214	COG2801	pfam00665
Arthrobacter sp. H20	2520706002	Transposase and inactivated derivatives	405	134	COG3464	pfam13542
Arthrobacter sp. H20	2520706089	Transposase and inactivated derivatives	435	144	COG3464	pfam01610
Arthrobacter sp. H20	2520706098	Transposase and inactivated derivatives	900	299	COG2801	pfam00665 pfam13276
Arthrobacter sp. H20	2520706102	Transposase and inactivated derivatives	228	76	COG3293	pfam13340
Arthrobacter sp. H20	2520706125	Transposase and inactivated derivatives	561	186	COG3328	pfam00872
Arthrobacter sp. H20	2520714657	Transposase and inactivated derivatives	669	222	COG3547	pfam02371
Arthrobacter sp. H20	2520714660	Transposase and inactivated derivatives	990	329	COG3328	pfam00872
Arthrobacter sp. H20	2520716307	Transposase and inactivated derivatives	426	141	COG2801	pfam13683
Arthrobacter sp. H20	2520717210	Transposase and inactivated derivatives	288	95	COG2801	pfam13683
Arthrobacter sp. H20	2520717693	Transposase and inactivated derivatives	909	302	COG3464	pfam01610 pfam13542
Arthrobacter sp. H20	2520717738	Transposase and inactivated derivatives	684	227	COG2801	pfam00665
Arthrobacter sp. H20	2520718145	Transposase and inactivated derivatives	624	207	COG2801	pfam00665
Arthrobacter sp. H20	2520718296	Transposase and inactivated derivatives	381	126	COG2801	pfam13683
Arthrobacter sp. H20	2520718317	Transposase and inactivated derivatives	291	96	COG2963	pfam01527
Arthrobacter sp. H20	2520718522	Transposase and inactivated derivatives	1176	392	COG3328	pfam00872
Arthrobacter sp. H20	2520718573	Transposase and inactivated derivatives	498	165	COG2801	pfam13683
Arthrobacter sp. H20	2520718609	Transposase and inactivated derivatives	567	188	COG3335	pfam13358
Arthrobacter sp. H20	2520718790	Transposase and inactivated derivatives	678	226	COG2801	pfam00665
Arthrobacter sp. H20	2520718823	Transposase and inactivated derivatives	321	106	COG3328	pfam00872
Arthrobacter sp. H20	2520718897	Transposase and inactivated derivatives	1257	418	COG3328	pfam00872
Arthrobacter sp. H20	2520718939	Transposase and inactivated derivatives	291	96	COG2963	pfam01527
Arthrobacter sp. H20	2520718961	Transposase and inactivated derivatives	792	263	COG2801	pfam00665 pfam13276
Arthrobacter sp. H20	2520718965	Transposase and inactivated derivatives	1308	435	COG3464	pfam01610 pfam13542
Arthrobacter sp. H20	2518677058	Transposase and inactivated derivatives	525	175	COG3547	pfam01548
Arthrobacter sp. H20	2518677059	Transposase and inactivated derivatives	306	101	COG2801	pfam13683
Arthrobacter sp. H20	2518679691	Transposase and inactivated derivatives	630	209	COG2801	pfam00665
Arthrobacter sp. H20	2518679861	Transposase and inactivated derivatives	420	139	COG2801	pfam13683
Arthrobacter sp. H20	2518681102	Transposase and inactivated derivatives	342	113	COG3293	pfam13340
Arthrobacter sp. H20	2518681212	Transposase and inactivated derivatives	594	197	COG3335	pfam13358
Arthrobacter sp. H20	2518681213	Transposase and inactivated derivatives	285	94	COG3293	pfam13586
Arthrobacter sp. H20	2518681377	Transposase and inactivated derivatives	645	214	COG2801	pfam00665
Arthrobacter sp. H20	2520708099	Transposase and inactivated derivatives	282	93	COG3328	pfam00872
Arthrobacter sp. H20	2520708615	Transposase and inactivated derivatives	1050	349	COG3464	pfam01610 pfam13542
Arthrobacter sp. H20	2520709628	Transposase and inactivated derivatives	309	102	COG3328	pfam00872
Arthrobacter sp. H20	2519157289	Transposase and inactivated derivatives	822	273	COG3464	pfam01610
Arthrobacter sp. H20	2520712177	Transposase and inactivated derivatives	528	175	COG3293	pfam13586
Arthrobacter sp. H20	2520713121	Transposase and inactivated derivatives	738	246	COG2801	pfam00665 pfam13276
Arthrobacter sp. H20	2520713132	Transposase and inactivated derivatives	786	261	COG2801	pfam00665 pfam13276
Arthrobacter sp. H20	2520713341	Transposase and inactivated derivatives, IS30 family	1020	340	COG2826	pfam00665 pfam13936
Arthrobacter sp. H20	2520713549	Transposase and inactivated derivatives, IS30 family	1035	344	COG2826	pfam00665
Arthrobacter sp. H20	2520713563	Transposase and inactivated derivatives, TnpA family	2430	809	COG4644	pfam01526
Arthrobacter sp. H20	2520714005	Transposase DDE domain group 1.	603	200		pfam13701
Arthrobacter sp. H20	2520714006	Transposase DDE domain.	1431	476		pfam01609
Arthrobacter sp. H20	2520714077	Transposase DDE domain.	1125	374		pfam01609
Arthrobacter sp. H20	2520714111	Transposase DDE domain.	1080	359		pfam01609
Arthrobacter sp. H20	2520714330	Transposase DDE domain.	837	279		pfam01609
Arthrobacter sp. H20	2518676384	Transposase IS116/IS110/IS902 family.	504	167		pfam02371
Arthrobacter sp. H20	2518676711	transposase, IS4 family	1200	399		pfam13006
Arthrobacter sp. H20	2520706088	Transposase.	297	99		pfam01527
Arthrobacter sp. H20	2520715265	Transposase.	321	106		pfam01527
Arthrobacter sp. H20	2520716305	Transposase.	171	56		pfam01527
Arthrobacter sp. H20	2520717047	Transposase.	942	313		pfam01548
Arthrobacter sp. H20	2518675467	conserved hypothetical phage tail region protein	438	145
Arthrobacter sp. H20	2518675468	conserved hypothetical phage tail region protein	438	145
Arthrobacter sp. H20	2518675469	Phage tail sheath protein FI	1431	476
Arthrobacter sp. H20	2518675462	Phage baseplate assembly protein W	483	160
Arthrobacter sp. H41	2520706069	Integrase core domain	1206	401		pfam00665
Arthrobacter sp. H41	2520705633	Phage integrase family	1926	641		pfam00589
Arthrobacter sp. H41	2518681500	Transposase	285	94		pfam01527
Arthrobacter sp. H41	2524529550	Transposase and inactivated derivatives	369	122	COG3464	pfam13542
Arthrobacter sp. H41	2520713497	Transposase and inactivated derivatives	921	306	COG3464	pfam01610
Arthrobacter sp. H41	2520713498	Transposase and inactivated derivatives	1590	529	COG4584	pfam00665
Arthrobacter sp. H41	2520713500	Transposase and inactivated derivatives	1077	358	COG3415	pfam13358 pfam13551
Arthrobacter sp. H41	2518676369	Transposase and inactivated derivatives	393	130	COG3293	pfam13586
Arthrobacter sp. H41	2520716791	Transposase and inactivated derivatives	1677	558	COG4584
Arthrobacter sp. H41	639688256	Transposase and inactivated derivatives	1200	399	COG3547	pfam01548 pfam02371
Arthrobacter sp. H41	2524531496	Transposase and inactivated derivatives	1218	405	COG3547	pfam01548 pfam02371
Arthrobacter sp. H41	2524532241	Transposase and inactivated derivatives	1248	415	COG3328	pfam00872
Arthrobacter sp. H41	2524532849	Transposase and inactivated derivatives	1107	368	COG3547	pfam01548 pfam02371
Arthrobacter sp. H41	2520711634	Transposase and inactivated derivatives	1455	484	COG3464	pfam01610 pfam13542
Arthrobacter sp. H41	2520705618	Transposase and inactivated derivatives, IS30 family	468	155	COG2826	pfam00665
Arthrobacter sp. H41	2520715876	Transposase DDE domain	1410	470		pfam01609
Arthrobacter sp. H41	2520717270	Transposase DDE domain group 1	225	74		pfam13701
Arthrobacter sp. H41	2520704627	Phage terminase, small subunit	288	95
Arthrobacter sp. H41	2520705885	Baseplate J-like protein	1311	436
Arthrobacter sp. H5	2520715902	Integrase core domain	459	153		pfam00665
Arthrobacter sp. H5	2520716770	Integrase core domain	606	201		pfam00665
Arthrobacter sp. H5	2520716773	Integrase core domain	525	174		pfam00665
Arthrobacter sp. H5	2520718221	Integrase core domain	198	65		pfam13683
Arthrobacter sp. H5	2520718727	Integrase core domain	225	74		pfam13683
Arthrobacter sp. H5	2520718907	Integrase core domain	669	222		pfam00665
Arthrobacter sp. H5	2520718113	FOG: Transposase	846	282	COG5659	pfam13546
Arthrobacter sp. H5	2520718760	FOG: Transposase	315	104	COG5659	pfam01609
Arthrobacter sp. H5	2520718862	Insertion element 4 transposase N-terminal	270	90		pfam13006
Arthrobacter sp. H5	2524531914	Insertion element 4 transposase N-terminal	186	62		pfam13006
Arthrobacter sp. H5	2520712562	Insertion element 4 transposase N-terminal	285	95		pfam13006
Arthrobacter sp. H5	2520713470	Insertion element 4 transposase N-terminal	207	69		pfam13006
Arthrobacter sp. H5	2520713719	Insertion element 4 transposase N-terminal	792	264		pfam13006
Arthrobacter sp. H5	2520706066	ISXO2-like transposase domain	312	103		pfam12762
Arthrobacter sp. H5	2520716206	ISXO2-like transposase domain	300	99		pfam12762
Arthrobacter sp. H5	2519155173	ISXO2-like transposase domain	309	102		pfam12762
Arthrobacter sp. H5	2519156162	ISXO2-like transposase domain	666	221		pfam12762
Arthrobacter sp. H5	2519157115	ISXO2-like transposase domain	774	257		pfam12762
Arthrobacter sp. H5	2519157153	ISXO2-like transposase domain	273	90		pfam12762
Arthrobacter sp. H5	2519157190	Mu transposase, C-terminal	417	138		pfam09299
Arthrobacter sp. H5	2518675711	Rhodopirellula transposase DDE domain	750	249		pfam07592
Arthrobacter sp. H5	2519156872	Rhodopirellula transposase DDE domain	405	134		pfam07592
Arthrobacter sp. H5	2519157124	Rhodopirellula transposase DDE domain	342	113		pfam07592
Arthrobacter sp. H5	2519157133	Rhodopirellula transposase DDE domain	594	198		pfam07592
Arthrobacter sp. H5	2519157342	Rhodopirellula transposase DDE domain	261	86		pfam07592
Arthrobacter sp. H5	2518675933	Rhodopirellula transposase DDE domain	258	85		pfam07592
Arthrobacter sp. H5	2518676420	Rhodopirellula transposase DDE domain	1041	347		pfam07592
Arthrobacter sp. H5	2518676638	Rhodopirellula transposase DDE domain	228	75		pfam07592
Arthrobacter sp. H5	2518676704	Rhodopirellula transposase DDE domain	192	63		pfam07592
Arthrobacter sp. H5	2518679639	Tn3 transposase DDE domain	219	72		pfam01526
Arthrobacter sp. H5	2518681366	Transposase	1323	440	COG5421	pfam01609
Arthrobacter sp. H5	650466823	Transposase and inactivated derivatives	339	112	COG3464	pfam01610
Arthrobacter sp. H5	650467153	Transposase and inactivated derivatives	183	60	COG3328	pfam00872
Arthrobacter sp. H5	650467649	Transposase and inactivated derivatives	324	107	COG2963	pfam01527
Arthrobacter sp. H5	650468610	Transposase and inactivated derivatives	1107	368	COG2963	pfam01527
Arthrobacter sp. H5	650468620	Transposase and inactivated derivatives	351	117	COG3547	pfam01548
Arthrobacter sp. H5	650468785	Transposase and inactivated derivatives	768	255	COG2801	pfam00665
Arthrobacter sp. H5	2510538998	Transposase and inactivated derivatives	1182	393	COG3464	pfam01610 pfam13542
Arthrobacter sp. H5	2520713055	Transposase and inactivated derivatives	258	85	COG3464	pfam01610
Arthrobacter sp. H5	2520714093	Transposase and inactivated derivatives	831	277	COG3547	pfam01548
Arthrobacter sp. H5	639687464	Transposase and inactivated derivatives	582	193	COG3293	pfam13340
Arthrobacter sp. H5	639687683	Transposase and inactivated derivatives	1200	399	COG3547	pfam01548 pfam02371
Arthrobacter sp. H5	639688387	Transposase and inactivated derivatives	618	205	COG3547	pfam01548
Arthrobacter sp. H5	639689585	Transposase and inactivated derivatives	1149	382	COG3464	pfam01610 pfam13542
Arthrobacter sp. H5	639691675	Transposase and inactivated derivatives	285	94	COG3464	pfam01610
Arthrobacter sp. H5	639691677	Transposase and inactivated derivatives	1695	564	COG4584
Arthrobacter sp. H5	2518676672	Transposase and inactivated derivatives	414	138	COG3464	pfam13542
Arthrobacter sp. H5	2518681081	Transposase and inactivated derivatives	897	298	COG3547	pfam02371
Arthrobacter sp. H5	2520713875	Transposase and inactivated derivatives	762	253	COG3547	pfam02371
Arthrobacter sp. H5	643580621	Transposase and inactivated derivatives, IS30 family	933	310	COG2826	pfam00665
Arthrobacter sp. H5	639687512	Transposase and inactivated derivatives, IS30 family	990	329	COG2826	pfam13936
Arthrobacter sp. H5	639687610	Transposase and inactivated derivatives, IS30 family	615	204	COG2826	pfam10935 pfam13384
Arthrobacter sp. H5	639687714	Transposase and inactivated derivatives, TnpA family	3024	1007	COG4644	pfam01526 pfam13700
Arthrobacter sp. H5	2520710311	Transposase DDE domain	207	68		pfam13586
Arthrobacter sp. H5	2520713154	Transposase DDE domain	666	221		pfam01609
Arthrobacter sp. H5	2520716023	Transposase DDE domain	1233	410		pfam01609
Arthrobacter sp. H5	2520718223	Transposase DDE domain	1254	417		pfam01609
Arthrobacter sp. H5	2520718480	Transposase DDE domain	747	249		pfam01609
Arthrobacter sp. H5	2520718673	Transposase DDE domain group 1	702	233		pfam13701
Arthrobacter sp. H5	2520718847	Transposase zinc-ribbon domain	276	92		pfam12760
Arthrobacter sp. H5	2520718884	Transposase zinc-ribbon domain	318	106		pfam12760
Arthrobacter sp. H5	2520711972	Transposase zinc-ribbon domain	261	87		pfam12760
Arthrobacter sp. H5	2520714233	Transposase zinc-ribbon domain	291	97		pfam12760
Arthrobacter sp. H5	2520715131	Transposase zinc-ribbon domain	288	96		pfam12760
Arthrobacter sp. H5	2520718128	Transposase zinc-ribbon domain	288	96		pfam12760
Arthrobacter sp. H5	639687448	Transposase zinc-ribbon domain/ISXO2-like transposase domain	669	223		pfam12760 pfam12762
Arthrobacter sp. H5	650466815	Transposase zinc-ribbon domain/ISXO2-like transposase domain	957	318		pfam12760 pfam12762
Arthrobacter sp. H5	650466807	transposase, IS4 family	966	322	COG5659	pfam13546
Arthrobacter sp. H5	2518675973	transposase, IS4 family	1584	527	COG5421	pfam01609
Arthrobacter sp. H5	2520715705	transposase, IS4 family	1050	349		pfam01609 pfam13006
Arthrobacter sp. I3	2518680072	Integrase core domain.	135	44		pfam13333
Arthrobacter sp. I3	2520716107	Transposase and inactivated derivatives	1170	389	COG3328	pfam00872
Arthrobacter sp. I3	2520716157	Transposase and inactivated derivatives	438	145	COG2801	pfam00665
Arthrobacter sp. I3	639687575	Transposase and inactivated derivatives	216	71	COG2801	pfam13333
Arthrobacter sp. I3	2519154225	Transposase and inactivated derivatives	801	266	COG2801	pfam00665 pfam13276
Arthrobacter sp. I3	2519156518	Transposase and inactivated derivatives	336	111	COG2801	pfam13333
Arthrobacter sp. I3	2519157152	Transposase and inactivated derivatives	942	314	COG3547	pfam01548 pfam02371
Arthrobacter sp. I3	2519157158	Transposase and inactivated derivatives	486	161	COG3547	pfam02371
Arthrobacter sp. I3	2519157356	Transposase and inactivated derivatives	807	268	COG2801	pfam00665 pfam13276
Arthrobacter sp. I3	2518675153	Transposase and inactivated derivatives, IS30 family	957	318	COG2826	pfam00665 pfam13011
Arthrobacter sp. I3	2518676320	Transposase DDE domain.	279	93		pfam01609
Arthrobacter sp. I3	2518676524	Transposase DDE domain.	387	128		pfam13586
Arthrobacter sp. I3	2518676671	Transposase IS116/IS110/IS902 family.	648	215		pfam02371

## Sheet: Sheet2
Genome	No. of MGE genes	CDS content	% of total CDS content
H20	83	3529	2.35194
35/47	12	3528	0.340136
Br18	66	3643	1.81169
H14	64	4633	1.38139
H41	19	3429	0.554097
H5	70	4616	1.51646
I3	13	4772	0.272422
Arthrobacter chlorophenolicus A6	4	4744	0.084317
Arthrobacter aurescens TC1	45	4793	0.938869
Arthrobacter castelli DSM 16402	38	4516	0.841453
Arthrobacter nitroguajacolicus Rue61a	9	4655	0.19334
Arthrobacter phenanthrenivorans Sphe3	86	4273	2.01264
Arthrobacter sp. FB24	28	4622	0.605798
Arthrobacter globiformis NBRC 12137	23	4592	0.500871
