# Supplementary material for: Genomic and phenotypic insights into the ecology of Arthrobacter from Antarctic soils
Source: BMC Genomics. 2015 Feb 5;16(1):36. doi: 10.1186/s12864-015-1220-2 (PMC4326396; doi:10.1186/s12864-015-1220-2)
Supplement: Additional file 5: — List of genes linked to environmental stress response in Antarctic and temperate Arthrobacter genomes. [file 12864_2015_1220_MOESM5_ESM.xlsx]

## Sheet: Sheet1
Additional file 5: List of genes linked to environmental stress response in Antarctic and temperate Arthrobacter genomes.
Product Name	Gene Symbol	Enzymes	COGs	A. aurescens TC1	A. castelli DSM 16402	A. chlorophenolicus A6	A. globiformis NBRC 12137	A. nitroguajacolicus Rue61a	A. phenanthrenivorans Sphe3	A. sp. FB24	35/47	Br18	H14	H20	H41	H5	I3
SIGMA FACTORS
DNA-directed RNA polymerase sigma 24	rpoE	-	COG1595	AAur_0022, AAur_0040, AAur_0223, AAur_0263, AAur_0455, AAur_0606, AAur_0759, AAur_1158, AAur_1911, AAur_2641, AAur_2718, AAur_2780, AAur_3561, AAur_3872, AAur_3937	H535DRAFT_00131, H535DRAFT_00410, H535DRAFT_00827, H535DRAFT_01248, H535DRAFT_02629, H535DRAFT_03140, H535DRAFT_03232, H535DRAFT_03360, H535DRAFT_03363, H535DRAFT_04259, H535DRAFT_03736	Achl_0374, Achl_0669, Achl_1693, Achl_2384, Achl_2461, Achl_2515, Achl_3264, Achl_3510, Achl_3513	2520162716, 2520164362, 2520164924, 2520165773, 2520165864, 2520165926	ARUE_c00200, ARUE_c02190, ARUE_c02610, ARUE_c04240, ARUE_c05740, ARUE_c07120, ARUE_c20440, ARUE_c27980, ARUE_c28720, ARUE_c29330, ARUE_c36870, ARUE_c37550, ARUE_c40140, ARUE_c40780	Asphe3_03610, Asphe3_05560, Asphe3_21910, Asphe3_25140, Asphe3_26570, Asphe3_25990, Asphe3_36330, Asphe3_41360	Arth_4388, Arth_0528, Arth_2651, Arth_2737, Arth_2795, Arth_3046, Arth_3259, Arth_3789, Arth_3792	AsbDRAFT_02918, AsbDRAFT_01313, AsbDRAFT_01418, AsbDRAFT_01567, AsbDRAFT_02142, AsbDRAFT_02192, AsbDRAFT_02735	Abr18DRAFT_00160, Abr18DRAFT_00637, Abr18DRAFT_02011, Abr18DRAFT_02049, Abr18DRAFT_02653, Abr18DRAFT_02811, Abr18DRAFT_03509	Ah14DRAFT_00608, Ah14DRAFT_00674, Ah14DRAFT_00710, Ah14DRAFT_01180, Ah14DRAFT_01643, Ah14DRAFT_01777, Ah14DRAFT_02914, Ah14DRAFT_03014, Ah14DRAFT_04581, Ah14DRAFT_04209, Ah14DRAFT_04132, Ah14DRAFT_04129, Ah14DRAFT_03413	Ah20DRAFT_00548, Ah20DRAFT_00889, Ah20DRAFT_01200, Ah20DRAFT_02617, Ah20DRAFT_02647, Ah20DRAFT_03393, Ah20DRAFT_02925, Ah20DRAFT_03092, Ah20DRAFT_03149	Ah41DRAFT_00738, Ah41DRAFT_00888, Ah41DRAFT_01444, Ah41DRAFT_03118, Ah41DRAFT_01708, Ah41DRAFT_03111, Ah41DRAFT_03148	Ah5DRAFT_00518, Ah5DRAFT_00881, Ah5DRAFT_02020, Ah5DRAFT_04482, Ah5DRAFT_04252, Ah5DRAFT_04057, Ah5DRAFT_02134, Ah5DRAFT_02527, Ah5DRAFT_02665, Ah5DRAFT_02847, Ah5DRAFT_02966Ah5DRAFT_02861,	Ai3DRAFT_00103, Ai3DRAFT_00516, Ai3DRAFT_01846, Ai3DRAFT_02099, Ai3DRAFT_03552, Ai3DRAFT_03563, Ai3DRAFT_03719, Ai3DRAFT_04316, Ai3DRAFT_04363
DNA-directed RNA polymerase sigma 28	fliA	-	COG1191	AAur_0109	-	Achl_2968, Achl_0565	2520163103	ARUE_c01070	Asphe3_04590	Arth_0350	-	Abr18DRAFT_00998	-	Ah20DRAFT_01733	Ah41DRAFT_00367, Ah41DRAFT_01561	-	Ai3DRAFT_00214, Ai3DRAFT_04705
DNA-directed RNA polymerase, sigma 70	rpoD	-	COG0568	AAur_1761	H535DRAFT_02235, H535DRAFT_00347, H535DRAFT_03218, H535DRAFT_03224	Achl_4437, Achl_1611	2520164267	ARUE_c16650	Asphe3_15930	Arth_1617	AsbDRAFT_01213	Abr18DRAFT_00891	Ah14DRAFT_00470, Ah14DRAFT_03585, Ah14DRAFT_03862, Ah14DRAFT_04035, Ah14DRAFT_04447, Ah14DRAFT_04449, Ah14DRAFT_04489	Ah20DRAFT_02713	Ah41DRAFT_03022	Ah5DRAFT_04408	Ai3DRAFT_02671
OXIDATIVE STRESS RESISTANCE
Superoxide dismutase	sodA	EC:1.15.1.1	COG0605	AAur_2087	H535DRAFT_00797	Achl_1827	2520166140	ARUE_c22440, ARUE_113p00140	Asphe3_18050	Arth_2086	AsbDRAFT_00098	Abr18DRAFT_01919	Ah14DRAFT_00116	Ah20DRAFT_01972	Ah41DRAFT_00939	Ah5DRAFT_00266	Ai3DRAFT_00608
Cu/Zn superoxide dismutase	sodC	EC:1.15.1.1	COG2032	-	-	-	-	-	-	-	-	-	-	Ah20DRAFT_02357	-	-	-
Mn-containing catalase	-	-	COG3546	AAur_0634	-	-	-	ARUE_c06000	-	-	-	Abr18DRAFT_00033, Abr18DRAFT_01236	-	Ah20DRAFT_00851	Ah41DRAFT_03387	-	-
Catalase	katE	EC:1.11.1.6	COG0753	AAur_1864, AAur_3059	H535DRAFT_00014, H535DRAFT_00022	Achl_1733, Achl_2782	2520165468	ARUE_c19980, ARUE_c32080	Asphe3_11330, Asphe3_29090, Asphe3_34940	Arth_1094, Arth_3078	AsbDRAFT_01157	Abr18DRAFT_02969, Abr18DRAFT_00084, Abr18DRAFT_00083	Ah14DRAFT_01711, Ah14DRAFT_04287	Ah20DRAFT_01133, Ah20DRAFT_03190	Ah41DRAFT_01490, Ah41DRAFT_02259	Ah5DRAFT_00544, Ah5DRAFT_01081	Ai3DRAFT_03231
Catalase (peroxidase I)	katG	EC:1.11.1.21	COG0376	-	-	Achl_3365	2520163849	-	Asphe3_34940	-	-	-	-	-	-	-	-
Peroxiredoxin	bcp	EC:1.11.1.15	COG1225	AAur_3512, AAur_2517	H535DRAFT_00249, H535DRAFT_02048, H535DRAFT_04480	Achl_2283, Achl_3442, Achl_3444	2520164493	ARUE_c25860, ARUE_c26720, ARUE_c36380	Asphe3_23300, Asphe3_24130, Asphe3_35800	Arth_2546, Arth_3695	AsbDRAFT_01606, AsbDRAFT_01772, AsbDRAFT_03033, AsbDRAFT_03043, AsbDRAFT_03424	Abr18DRAFT_00996, Abr18DRAFT_01365, Abr18DRAFT_01681, Abr18DRAFT_02431	Ah14DRAFT_01056, Ah14DRAFT_01400, Ah14DRAFT_01861, Ah14DRAFT_02451	Ah20DRAFT_01774, Ah20DRAFT_01919, Ah20DRAFT_02742	Ah41DRAFT_03280, Ah41DRAFT_03225, Ah41DRAFT_01860, Ah41DRAFT_00369	Ah5DRAFT_03074, Ah5DRAFT_01802, Ah5DRAFT_00964, Ah5DRAFT_00003	Ai3DRAFT_04409, Ai3DRAFT_03869, Ai3DRAFT_03754, Ai3DRAFT_01059, Ai3DRAFT_00171, Ai3DRAFT_00168
Organic hydroperoxide reductase	osmC, ohr	-	COG1764	AAur_1251, AAur_1752, AAur_2390	H535DRAFT_02243, H535DRAFT_03969	Achl_1208, Achl_1603, Achl_2165	2520162581, 2520164276, 2520165070	ARUE_c11870, ARUE_c16560, ARUE_c25450	Asphe3_11670, Asphe3_15850, Asphe3_22880	Arth_1135, Arth_1609, Arth_2411	AsbDRAFT_01223, AsbDRAFT_03074	Abr18DRAFT_00898, Abr18DRAFT_01407	Ah14DRAFT_00463, Ah14DRAFT_00494	Ah20DRAFT_02720, Ah20DRAFT_00218, Ah20DRAFT_00198	Ah41DRAFT_03132, Ah41DRAFT_00828	Ah5DRAFT_01880, Ah5DRAFT_00037	Ai3DRAFT_00828, Ai3DRAFT_02660, Ai3DRAFT_01113
Thioredoxin	trx	EC:1.8.1.8	COG3118	AAur_1852, AAur_1881, AAur_3045, AAur_pTC10232	H535DRAFT_00010, H535DRAFT_00170, H535DRAFT_03316	Achl_0207, Achl_1430, Achl_2327, Achl_2770, Achl_3929	2520163543, 2520164143, 2520165478	ARUE_c04030, ARUE_c20130, ARUE_c27380, ARUE_c31940, ARUE_c43270, ARUE_232p00250	Asphe3_39710, Asphe3_36660, Asphe3_28960, Asphe3_24570, Asphe3_14090	Arth_1420, Arth_2594, Arth_3068, Arth_3837, Arth_4162	AsbDRAFT_01141, AsbDRAFT_01358, AsbDRAFT_02984	Abr18DRAFT_03373, Abr18DRAFT_03104, Abr18DRAFT_01189, Abr18DRAFT_01087, Abr18DRAFT_00056, Abr18DRAFT_03444, Abr18DRAFT_03581	Ah14DRAFT_01723, Ah14DRAFT_02323, Ah14DRAFT_03930, Ah14DRAFT_04060, Ah14DRAFT_04387	Ah20DRAFT_01112, Ah20DRAFT_02185, Ah20DRAFT_02508, Ah20DRAFT_03265	Ah41DRAFT_00423, Ah41DRAFT_01353, Ah41DRAFT_01880	Ah5DRAFT_00556, Ah5DRAFT_01032, Ah5DRAFT_02365, Ah5DRAFT_03650, Ah5DRAFT_04270	Ai3DRAFT_02339, Ai3DRAFT_03252, Ai3DRAFT_04328, Ai3DRAFT_04524
Thioredoxin reductase	trxB	EC:1.8.1.9	COG0492	AAur_pTC20059, AAur_4198, AAur_3629, AAur_1873	H535DRAFT_01135, H535DRAFT_03315, H535DRAFT_03542, H535DRAFT_03543	Achl_3988, Achl_3024, Achl_3928	2520163298, 2520163542, 2520164626	ARUE_c20070, ARUE_c37650, ARUE_c43260	Asphe3_04150, Asphe3_05260, Asphe3_21350, Asphe3_30930, Asphe3_30940, Asphe3_39700	Arth_0214, Arth_4161	AsbDRAFT_00192, AsbDRAFT_00295, AsbDRAFT_00386, AsbDRAFT_00566	Abr18DRAFT_00020, Abr18DRAFT_01190, Abr18DRAFT_01666, Abr18DRAFT_01705, Abr18DRAFT_02069	Ah14DRAFT_00288, Ah14DRAFT_03055, Ah14DRAFT_03086, Ah14DRAFT_03929	Ah20DRAFT_00374	Ah41DRAFT_01352, Ah41DRAFT_01837, Ah41DRAFT_02491, Ah41DRAFT_03307,	Ah5DRAFT_02213, Ah5DRAFT_02366	Ai3DRAFT_00482, Ai3DRAFT_04329
Thiol-disulfide isomerase and thioredoxins	trxA	-	COG0526	AAur_pTC10145, AAur_pTC10198	H535DRAFT_02071, H535DRAFT_02199, H535DRAFT_03555	Achl_4526, Achl_3091	-	ARUE_232p00680	Asphe3_37500, Asphe3_32200	Arth_4433, Arth_4473, Arth_4304, Arth_4204, Arth_3292	AsbDRAFT_02565, AsbDRAFT_02967, AsbDRAFT_03313, AsbDRAFT_03412	Abr18DRAFT_00970, Abr18DRAFT_01944, Abr18DRAFT_02033,	Ah14DRAFT_01093, Ah14DRAFT_04054	Ah20DRAFT_00940, Ah20DRAFT_02517	Ah41DRAFT_01421	Ah5DRAFT_00412, Ah5DRAFT_00848, Ah5DRAFT_03082	Ai3DRAFT_04672
Redox-sensitive transcriptional activator	soxR	-	COG0789	AAur_3550	-	-	-	ARUE_c36760	-	-	-	-	Ah14DRAFT_01991, Ah14DRAFT_04153	Ah20DRAFT_03410	-	Ah5DRAFT_00419	-
OSMOPROTECTION
Glycogen metabolism
Glycogen synthase	glgA	EC:2.4.1.21	COG0438	AAur_2137	H535DRAFT_00752	Achl_1888	2520164573	ARUE_c22930	Asphe3_18630	Arth_2141	AsbDRAFT_00046	Abr18DRAFT_00579	Ah14DRAFT_00165	Ah20DRAFT_03021	Ah41DRAFT_00677	Ah5DRAFT_00218	Ai3DRAFT_01687
1,4-alpha-glucan branching enzyme	glgB	EC:2.4.1.18	COG0296	AAur_0910	H535DRAFT_01833	Achl_0863	2520164009	ARUE_c08630	Asphe3_07770	Arth_0739	AsbDRAFT_03354	Abr18DRAFT_02843	Ah14DRAFT_02954	Ah20DRAFT_01678	Ah41DRAFT_02157	Ah5DRAFT_03362	Ai3DRAFT_02536
ADP-glucose pyrophosphorylase	glgC	EC:2.7.7.27	COG0448	AAur_2136	H535DRAFT_00753	Achl_1887	2520164574	ARUE_c22920	Asphe3_18620	Arth_2140	AsbDRAFT_00047, AsbDRAFT_03433	Abr18DRAFT_00580, Abr18DRAFT_02039	Ah14DRAFT_00164	Ah20DRAFT_03020	Ah41DRAFT_00676, Ah41DRAFT_01415	Ah5DRAFT_00219	Ai3DRAFT_01686
Glucan phosphorylase	glgP	EC:2.4.1.1	COG0058	AAur_0907	H535DRAFT_01842	Achl_0860	2520164012	ARUE_c08600	Asphe3_07740	Arth_0736	AsbDRAFT_03350	Abr18DRAFT_02839	Ah14DRAFT_02947	Ah20DRAFT_01682	Ah41DRAFT_02162	Ah5DRAFT_03365	Ai3DRAFT_02542
Glycogen debranching enzyme	glgX	EC:3.2.1.33	COG1523	AAur_0904, AAur_2897	H535DRAFT_01064, H535DRAFT_01844	Achl_0857, Achl_2618	2520164015, 2520165390, 2520166031	ARUE_c08570, ARUE_c30480	Asphe3_07700	Arth_0733, Arth_2909	AsbDRAFT_01472, AsbDRAFT_03349	Abr18DRAFT_00782, Abr18DRAFT_02838	Ah14DRAFT_02849, Ah14DRAFT_02944	Ah20DRAFT_01621, Ah20DRAFT_01683	Ah41DRAFT_02164, Ah41DRAFT_02931	Ah5DRAFT_03366, Ah5DRAFT_03977	Ai3DRAFT_01971, Ai3DRAFT_02544
Trehalose metabolism
Trehalose-6-phosphate synthase	otsA	EC:2.4.1.15	COG0380	AAur_0931	H535DRAFT_02995	Achl_0869	2520162661	ARUE_c08840	Asphe3_07860	Arth_0752	AsbDRAFT_00471	Abr18DRAFT_02978	Ah14DRAFT_01324	Ah20DRAFT_02965	Ah41DRAFT_01497	Ah5DRAFT_04346	Ai3DRAFT_04352
Trehalose-6-phosphatase	otsB	EC:3.1.3.12	COG1877	AAur_0930, AAur_3722	H535DRAFT_02996	Achl_0868	2520162660	ARUE_c08830	Asphe3_07850	Arth_0751	AsbDRAFT_00472	Abr18DRAFT_02979	Ah14DRAFT_01325	Ah20DRAFT_02966	Ah41DRAFT_01498	Ah5DRAFT_04347	Ai3DRAFT_04351
Trehalose synthase	treS	EC:3.2.1.1, EC:5.4.99.16	COG0366	AAur_0909, AAur_4069	H535DRAFT_01835	Achl_0862, Achl_3580	2520163488, 2520163702, 2520164010	ARUE_c08620, ARUE_c42120	Asphe3_07760, Asphe3_36560, Asphe3_38950	Arth_0738	AsbDRAFT_03353	Abr18DRAFT_02842	Ah14DRAFT_02951	Ah20DRAFT_01680	Ah41DRAFT_02159	Ah5DRAFT_03363	Ai3DRAFT_02538
Maltooligosyl trehalose synthase	treY	EC:5.4.99.15	COG3280	AAur_2896	H535DRAFT_01065	Achl_2617	2520166030	ARUE_c30470	Asphe3_27490	Arth_2908	AsbDRAFT_01473	Abr18DRAFT_00780	Ah14DRAFT_02850	Ah20DRAFT_01622	Ah41DRAFT_02932	Ah5DRAFT_03978	Ai3DRAFT_01970
Malto-oligosyltrehalose trehalohydrolase	treZ	EC:3.2.1.141	COG0296	AAur_2895	H535DRAFT_01066	Achl_2616	2520166029	ARUE_c30460	Asphe3_27480	Arth_2907	AsbDRAFT_01478	Abr18DRAFT_00778	Ah14DRAFT_02851	Ah20DRAFT_01623	Ah41DRAFT_02933	Ah5DRAFT_03979	Ai3DRAFT_01969
Glycine betaine/proline ABC transporter
glycine betaine / proline ABC transporter - ATP binding subunit	proV	-	COG1125	AAur_2817, AAur_0645	H535DRAFT_00357, H535DRAFT_01147, H535DRAFT_01645	Achl_2557	2520165969	ARUE_c06100, ARUE_c29710, ARUE_c39830	Asphe3_26950	Arth_2842	AsbDRAFT_01011, AsbDRAFT_01529	Abr18DRAFT_00685, Abr18DRAFT_01891, Abr18DRAFT_02572	Ah14DRAFT_00968, Ah14DRAFT_02706, Ah14DRAFT_03893	Ah20DRAFT_00133, Ah20DRAFT_02055	Ah41DRAFT_00553, Ah41DRAFT_00962, Ah41DRAFT_03216	Ah5DRAFT_01109, Ah5DRAFT_01240, Ah5DRAFT_02828	Ai3DRAFT_01901
glycine betaine / proline ABC transporter - membrane subunit	proW	-	COG1174	AAur_2815, Aaur_2816	H535DRAFT_00356, H535DRAFT_00358, H535DRAFT_01148, H535DRAFT_01149, H535DRAFT_01644, H535DRAFT_01646	Achl_2555, Achl_2556	2520165967, 2520165968	ARUE_c29690, ARUE_c29700, ARUE_c39810	Asphe3_26930, Asphe3_26940	Arth_2840, Arth_2841	AsbDRAFT_01010, AsbDRAFT_01012, AsbDRAFT_01530, AsbDRAFT_01531	Abr18DRAFT_00683, Abr18DRAFT_00684, Abr18DRAFT_01890, Abr18DRAFT_01892, Abr18DRAFT_02571, Abr18DRAFT_02573	Ah14DRAFT_00966, Ah14DRAFT_00967, Ah14DRAFT_02705, Ah14DRAFT_02707, Ah14DRAFT_03892, Ah14DRAFT_03894	Ah20DRAFT_00130, Ah20DRAFT_00134, Ah20DRAFT_02052, Ah20DRAFT_02053	Ah41DRAFT_00552, Ah41DRAFT_00554, Ah41DRAFT_00933, Ah41DRAFT_00961, Ah41DRAFT_00963, Ah41DRAFT_03215	Ah5DRAFT_01108, Ah5DRAFT_01110, Ah5DRAFT_01239, Ah5DRAFT_01241, Ah5DRAFT_02826, Ah5DRAFT_02827	Ai3DRAFT_01899, Ai3DRAFT_01900
glycine betaine / proline ABC transporter - periplasmic binding protein	proX	-	COG1732	AAur_0647, AAur_2814	H535DRAFT_00359, H535DRAFT_01150, H535DRAFT_01647	Achl_2554	2520165966	ARUE_c29680	Asphe3_26920	Arth_2839	AsbDRAFT_01013, AsbDRAFT_01532	Abr18DRAFT_00682, Abr18DRAFT_01889, Abr18DRAFT_02570	Ah14DRAFT_00965, Ah14DRAFT_02708, Ah14DRAFT_03891	Ah20DRAFT_00129, Ah20DRAFT_02051	Ah41DRAFT_00551, Ah41DRAFT_00932, Ah41DRAFT_00964	Ah5DRAFT_01111, Ah5DRAFT_01242, Ah5DRAFT_02824	Ai3DRAFT_01898
COLD SHOCK RESPONSE
Cold shock' DNA binding domain	csd	-	COG1278	AAur_1000, AAur_1013, AAur_1174	H535DRAFT_00411, H535DRAFT_01899, H535DRAFT_02953, H535DRAFT_03221	Achl_4023, Achl_0641, Achl_0892, Achl_0908, Achl_1131	2520163032, 2520165688, 2520165698, 2520166562	ARUE_c09510, ARUE_c11090, ARUE_c21580	Asphe3_05340, Asphe3_08130, Asphe3_08250, Asphe3_10990	Arth_0472, Arth_0777, Arth_0790, Arth_1055	AsbDRAFT_00446, AsbDRAFT_00454, AsbDRAFT_01423	Abr18DRAFT_02160, Abr18DRAFT_02674, Abr18DRAFT_02932	Ah14DRAFT_01279, Ah14DRAFT_01294, Ah14DRAFT_01973, Ah14DRAFT_02488	Ah20DRAFT_01299, Ah20DRAFT_01363, Ah20DRAFT_02643	Ah41DRAFT_01464, Ah41DRAFT_01715, Ah41DRAFT_02792	Ah5DRAFT_00777, Ah5DRAFT_02139	Ai3DRAFT_04579, Ai3DRAFT_03601, Ai3DRAFT_03218, Ai3DRAFT_03207
CspA-like cold acclimation protein	capA	-	COG1278	AAur_2590	H535DRAFT_00163	Achl_2333	2520165722	ARUE_c27450	Asphe3_24630	Arth_2600	AsbDRAFT_01366	-	Ah14DRAFT_02330	-	-	Ah5DRAFT_01040	Ai3DRAFT_02345
Transcription elongation factor	nusA	-	COG0195	AAur_1559	H535DRAFT_02369	Achl_1425	2520162699	ARUE_c14710	Asphe3_14030	Arth_1414	AsbDRAFT_00784	Abr18DRAFT_03260	Ah14DRAFT_00782	Ah20DRAFT_00625	Ah41DRAFT_03384	Ah5DRAFT_02105	Ai3DRAFT_03435
Polyribonucleotide nucleotidyltransferase	pnp	EC:2.7.7.8	COG1185	AAur_1570	H535DRAFT_03783	Achl_1439	2520162913	ARUE_c14820	Asphe3_14200	Arth_1434	AsbDRAFT_00797	Abr18DRAFT_02228	Ah14DRAFT_00802	Ah20DRAFT_00612	Ah41DRAFT_02611	Ah5DRAFT_04080	Ai3DRAFT_00656
Ribosome-binding factor A	rbfA	-	COG0858	AAur_1562	H535DRAFT_02366	Achl_1427	2520162696	ARUE_c14740	Asphe3_14060	Arth_1417	AsbDRAFT_00787	Abr18DRAFT_02218, Abr18DRAFT_02219	Ah14DRAFT_00784	Ah20DRAFT_00622	Ah41DRAFT_02620	Ah5DRAFT_02109	Ai3DRAFT_04525
Translation initiation factor 1	infA	-	COG0361	AAur_2922	H535DRAFT_03357	Achl_2659	2520165232	ARUE_c30710	Asphe3_27900	Arth_2944	AsbDRAFT_01053	Abr18DRAFT_01271	Ah14DRAFT_01175	-	Ah41DRAFT_03046	Ah5DRAFT_00658	Ai3DRAFT_03636
Translation initiation factor 2	infB	-	COG0532	AAur_1561	H535DRAFT_02367	Achl_1426	2520162697	ARUE_c14730	Asphe3_14050	Arth_1416	AsbDRAFT_00786	Abr18DRAFT_02217	Ah14DRAFT_00783	Ah20DRAFT_00623	Ah41DRAFT_02621	Ah5DRAFT_02108	Ai3DRAFT_04526
MEMBRANE ADAPTATIONS
Delta6-desaturase	desA	EC:1.14.19.3	COG3239	AAur_1630, AAur_1973, AAur_3180	H535DRAFT_01900	Achl_3230	2520164819, 2520162853	ARUE_c33260, ARUE_c15410, ARUE_c21260	Asphe3_33730	Arth_0195, Arth_1495	AsbDRAFT_03037, AsbDRAFT_03168	Abr18DRAFT_00233	Ah14DRAFT_01974, Ah14DRAFT_02660, Ah14DRAFT_04484, Ah14DRAFT_04377, Ah14DRAFT_04486	Ah20DRAFT_00495, Ah20DRAFT_01573, Ah20DRAFT_02584	Ah41DRAFT_02219, Ah41DRAFT_02333, Ah41DRAFT_02761, Ah41DRAFT_03278, Ah41DRAFT_03318, Ah41DRAFT_03422	Ah5DRAFT_00519, Ah5DRAFT_01795, Ah5DRAFT_03810, Ah5DRAFT_04290	Ai3DRAFT_00729, Ai3DRAFT_03137
Delta9-desaturase	ole1	EC:1.14.19.1	COG1398	-	H535DRAFT_03996	-	-	-	-	-	-	-	Ah14DRAFT_00858	-	-	Ah5DRAFT_03541	-
Carotenoid biosynthesis
Isopentenyldiphosphate delta isomerase	idi	EC 5.3.3.2	COG1443	AAur_0321	H535DRAFT_02482	-	-	ARUE_c03190	-	-	AsbDRAFT_02432	Abr18DRAFT_01309	Ah14DRAFT_02611	Ah20DRAFT_01050	Ah41DRAFT_01206	-	-
Geranylgeranyl pyrophosphate synthase	crtE	EC:2.5.1.1, EC:2.5.1.10, EC:2.5.1.29	COG0142	AAur_0320	H535DRAFT_02293, H535DRAFT_02481	-	-	ARUE_c03180	Asphe3_15390	-	AsbDRAFT_01268, AsbDRAFT_02433	Abr18DRAFT_00942, Abr18DRAFT_01308	Ah14DRAFT_00403	Ah20DRAFT_01049, Ah20DRAFT_02818	Ah41DRAFT_01207, Ah41DRAFT_01751, Ah41DRAFT_02229, Ah41DRAFT_02230	Ah5DRAFT_01927, Ah5DRAFT_02618	Ai3DRAFT_02128
Phytoene synthase	crtB	-	COG1562	AAur_0319	H535DRAFT_02480	-	-	ARUE_c03170	-	-	AsbDRAFT_02434	Abr18DRAFT_01307	Ah14DRAFT_02613	Ah20DRAFT_01048	Ah41DRAFT_01208	-	-
Phytoene desaturase	crtI	EC:1.3.99.26, EC:1.3.99.28, EC:1.3.99.29, EC:1.3.99.31	COG1233	AAur_0318	H535DRAFT_02479, H535DRAFT_03294	-	-	ARUE_c03160	Asphe3_39630	Arth_0674	AsbDRAFT_01800, AsbDRAFT_02204, AsbDRAFT_02436	Abr18DRAFT_01204, Abr18DRAFT_01306, Abr18DRAFT_01332	Ah14DRAFT_01131, Ah14DRAFT_02614, Ah14DRAFT_03646	Ah20DRAFT_00389, Ah20DRAFT_00978, Ah20DRAFT_01047	Ah41DRAFT_01186, Ah41DRAFT_01209	Ah5DRAFT_00906, Ah5DRAFT_02380	Ai3DRAFT_01048, Ai3DRAFT_04435
Lycopene elongase	crtEB	-	COG0382	AAur_0315	H535DRAFT_02476	-	-	ARUE_c03140	-	-	AsbDRAFT_02439	Abr18DRAFT_01333	Ah14DRAFT_02617	Ah20DRAFT_01044	Ah41DRAFT_01185	-	-
Lycopene cyclase domain	crtY	-	TIGR03462	-	-	-	-	ARUE_c03150	-	-	-	-	-	-	-	-	-
Lycopene epsilon cyclase domain crtYe	crtYe	-	TIGR03462	AAur_0317	H535DRAFT_02478	-	-	-	-	-	AsbDRAFT_02437	-	Ah14DRAFT_02615	Ah20DRAFT_01046	-	-	-
Lycopene epsilon cyclase domain crtYf	crtYf	-	TIGR03462	-	H535DRAFT_02477	-	-	-	-	-	AsbDRAFT_02438	-	Ah14DRAFT_02616	Ah20DRAFT_01045	-	-	-
