# Supplementary material for: Genomic and phenotypic insights into the ecology of Arthrobacter from Antarctic soils
Source: BMC Genomics. 2015 Feb 5;16(1):36. doi: 10.1186/s12864-015-1220-2 (PMC4326396; doi:10.1186/s12864-015-1220-2)
Supplement: Additional file 6: — Putative oxidases identified in seven temperate and seven Antartic Arthrobacter genomes. [file 12864_2015_1220_MOESM6_ESM.xlsx]

## Sheet: Sheet1
Additional file 6: Putative oxidases identified in seven temperate and seven Antartic Arthrobacter genomes.
Genome	gene_oid	Product Name	Gene Symbol	DNA Seq Length	AA Seq Length	Enzymes	COGs	Pfams
Arthrobacter aurescens TC1	639798892	putrescine oxidase	puo	1377	458	EC:1.4.3.10	COG1231	pfam01593
Arthrobacter aurescens TC1	639798904	putative xylitol oxidase		1248	415	EC:1.1.3.41	COG0277	pfam01565 pfam04030
Arthrobacter aurescens TC1	639799018	mitomycin radical oxidase	mcrA	1449	482		COG0277	pfam01565
Arthrobacter aurescens TC1	639799198	putative pyruvate oxidase		1821	606	EC:1.2.5.1	COG0028	pfam00205 pfam02775 pfam02776
Arthrobacter aurescens TC1	639799322	putative N,N-dimethylglycine oxidase		2493	830		COG0404 COG0665	pfam01266 pfam01571 pfam08669
Arthrobacter aurescens TC1	639799350	choline oxidase		1653	550		COG2303	pfam00732 pfam05199
Arthrobacter aurescens TC1	639799415	amine oxidase (copper-containing)		1971	656	EC:1.4.3.21	COG3733	pfam01179 pfam02727 pfam02728
Arthrobacter aurescens TC1	639799420	haloperoxidase		834	277	EC:1.11.1.-	COG0596	pfam12697
Arthrobacter aurescens TC1	639799433	fructosyl-amino acid oxidase		1113	370		COG0665	pfam01266
Arthrobacter aurescens TC1	639799510	glutathione peroxidase		483	160	EC:1.11.1.9	COG0386	pfam00255
Arthrobacter aurescens TC1	639799752	putative glycolate oxidase, subunit GlcD		1446	481	EC:1.1.3.15	COG0277	pfam01565 pfam02913
Arthrobacter aurescens TC1	639799838	putative multicopper oxidase family protein		2160	719		COG2132	pfam07731 pfam07732
Arthrobacter aurescens TC1	639800029	sarcosine oxidase, monomeric form	soxA	1110	369	EC:1.5.3.1	COG0665	pfam01266
Arthrobacter aurescens TC1	639800199	copper methylamine oxidase	maoII	1941	646	EC:1.4.3.21	COG3733	pfam01179 pfam02727 pfam02728
Arthrobacter aurescens TC1	639800578	putative cytochrome d ubiquinol oxidase subunit I (CydA)		1599	532	EC:1.10.3.-	COG1271	pfam01654
Arthrobacter aurescens TC1	639800579	cytochrome d ubiquinol oxidase, subunit II	cydB	1083	360	EC:1.10.3.-	COG1294	pfam02322
Arthrobacter aurescens TC1	639800658	putative multicopper oxidase family protein		1485	494		COG2132	pfam07731 pfam07732
Arthrobacter aurescens TC1	639800726	aldehyde oxidase and xanthine dehydrogenase domain protein		2340	779		COG1529	pfam01315 pfam02738
Arthrobacter aurescens TC1	639800827	putative uncharacterized peroxidase-related enzyme		594	197		COG2128
Arthrobacter aurescens TC1	639800902	putative cytochrome oxidase assembly protein		945	314		COG1612	pfam02628
Arthrobacter aurescens TC1	639800940	putative acyl-CoA oxidase		2106	701	EC:1.3.3.6	COG1960	pfam00441 pfam01756 pfam02770 pfam02771
Arthrobacter aurescens TC1	639801007	Cytochrome c oxidase subunit III		675	224	EC:1.9.3.1	COG1845	pfam00510
Arthrobacter aurescens TC1	639801014	cytochrome c oxidase, subunit I	ctaD	1725	574	EC:1.9.3.1	COG0843	pfam00115
Arthrobacter aurescens TC1	639801015	cytochrome C oxidase subunit II		930	309	EC:1.9.3.1	COG1622	pfam00116
Arthrobacter aurescens TC1	639801019	dihydroorotate oxidase	pyrD	1155	384	EC:1.3.98.1	COG0167	pfam01180
Arthrobacter aurescens TC1	639801038	putative oxygen-independent coproporphyrinogen III oxidase		1230	409	EC:1.3.99.22	COG0635	pfam04055
Arthrobacter aurescens TC1	639801325	L-aspartate oxidase	nadB	1863	620	EC:1.4.3.16	COG0029	pfam00890 pfam02910
Arthrobacter aurescens TC1	639801540	protoporphyrinogen oxidase	hemG	1473	490	EC:1.3.3.4	COG1232	pfam01593
Arthrobacter aurescens TC1	639801550	glycine oxidase ThiO	thiO	1269	422	EC:1.4.3.19	COG0665	pfam01266
Arthrobacter aurescens TC1	639802169	Aldehyde oxidase and xanthine dehydrogenase domains protein		2808	935		COG1529 COG2080	pfam00111 pfam01315 pfam01799 pfam02738
Arthrobacter aurescens TC1	639802177	putative uricase (urate oxidase)		915	304	EC:1.7.3.3	COG3648	pfam01014
Arthrobacter aurescens TC1	639802240	haloperoxidase		837	278	EC:1.11.1.-	COG0596	pfam12697
Arthrobacter aurescens TC1	639802305	Pyridoxamine 5'-phosphate oxidase family protein		618	205		COG3576	pfam01243
Arthrobacter aurescens TC1	639802544	putative sulfite oxidase		1104	367		COG2041	pfam00174 pfam03404
Arthrobacter aurescens TC1	639802592	Sarcosine oxidase beta subunit	soxB	1221	406	EC:1.5.3.1	COG0665	pfam01266
Arthrobacter aurescens TC1	639802593	Sarcosine oxidase delta subunit		417	138	EC:1.5.3.1	COG4311	pfam04267
Arthrobacter aurescens TC1	639802594	sarcosine oxidase alpha subunit		2946	981	EC:1.5.3.1	COG0404 COG0492	pfam01571 pfam08669 pfam12831 pfam13510
Arthrobacter aurescens TC1	639802595	Sarcosine oxidase gamma subunit	soxG	639	212	EC:1.5.3.1	COG4583	pfam04268
Arthrobacter aurescens TC1	639803139	Cytochrome c oxidase subunit III	ctaE	648	215	EC:1.9.3.1	COG1845	pfam00510
Arthrobacter aurescens TC1	639803140	putative Multicopper oxidase family protein		1452	483	EC:1.3.3.5	COG2132	pfam00394 pfam07731 pfam07732
Arthrobacter aurescens TC1	639803185	putative Multicopper oxidase family protein		1503	500		COG2132	pfam00394 pfam07731 pfam07732
Arthrobacter aurescens TC1	639803333	amine oxidase, copper-containing		1965	654	EC:1.4.3.21	COG3733	pfam01179 pfam02728
Arthrobacter aurescens TC1	639803404	putative Pyridoxamine 5'-phosphate oxidase		450	149			pfam01243
Arthrobacter aurescens TC1	639803430	amine oxidase (copper-containing)		1935	644	EC:1.4.3.21	COG3733	pfam01179 pfam02727 pfam02728
Arthrobacter castelli DSM 16402	2524528583	L-aspartate oxidase (EC 1.4.3.16)		1548	515	EC:1.4.3.16	COG0029	pfam00890 pfam02910
Arthrobacter castelli DSM 16402	2524528696	Glycine/D-amino acid oxidases (deaminating)		1155	384	EC:1.5.3.1	COG0665	pfam01266
Arthrobacter castelli DSM 16402	2524528698	Glycine/D-amino acid oxidases (deaminating)		1152	383		COG0665	pfam01266
Arthrobacter castelli DSM 16402	2524528919	dimethylglycine oxidase (EC 1.5.3.10)		2517	838		COG0404	pfam01266 pfam01571 pfam08669
Arthrobacter castelli DSM 16402	2524529006	coproporphyrinogen III oxidase, anaerobic (EC 1.3.99.22)		1230	409	EC:1.3.99.22	COG0635	pfam04055
Arthrobacter castelli DSM 16402	2524529022	dihydroorotate oxidase A (EC 1.3.3.1)		1077	358	EC:1.3.98.1	COG0167	pfam01180
Arthrobacter castelli DSM 16402	2524529026	cytochrome c oxidase, subunit II		846	281	EC:1.9.3.1	COG1622	pfam00116
Arthrobacter castelli DSM 16402	2524529027	cytochrome c oxidase, subunit I		1731	576	EC:1.9.3.1	COG0843	pfam00115
Arthrobacter castelli DSM 16402	2524529028	Cytochrome c oxidase subunit IV		402	133			pfam12270
Arthrobacter castelli DSM 16402	2524529034	Heme/copper-type cytochrome/quinol oxidase, subunit 3		648	215	EC:1.9.3.1	COG1845	pfam00510
Arthrobacter castelli DSM 16402	2524529093	Acyl-coenzyme A oxidase (EC 1.3.3.6)		2148	715	EC:1.3.3.6	COG1960	pfam00441 pfam01756 pfam02770 pfam02771
Arthrobacter castelli DSM 16402	2524529128	Uncharacterized protein required for cytochrome oxidase assembly		1005	334		COG1612	pfam02628
Arthrobacter castelli DSM 16402	2524529204	choline oxidase (EC 1.1.3.17)		1566	521		COG2303	pfam00732 pfam05199
Arthrobacter castelli DSM 16402	2524529292	Monoamine oxidase		1362	453	EC:1.4.3.10	COG1231	pfam01593
Arthrobacter castelli DSM 16402	2524529301	Pyridoxamine 5'-phosphate oxidase (EC 1.4.3.5)		657	218	EC:1.4.3.5	COG0259	pfam01243 pfam10590
Arthrobacter castelli DSM 16402	2524529508	Putative multicopper oxidases		1572	523		COG2132	pfam07731 pfam07732
Arthrobacter castelli DSM 16402	2524529607	glycine oxidase (EC 1.4.3.19)		1173	390	EC:1.4.3.19	COG0665	pfam01266
Arthrobacter castelli DSM 16402	2524529617	protoporphyrinogen oxidase		1542	513	EC:1.3.3.4	COG1232	pfam01593
Arthrobacter castelli DSM 16402	2524529715	Putative multicopper oxidases		1545	514		COG2132	pfam00394 pfam07731 pfam07732
Arthrobacter castelli DSM 16402	2524529803	Glycine/D-amino acid oxidases (deaminating)		1299	432	EC:1.4.99.1	COG0665	pfam01266
Arthrobacter castelli DSM 16402	2524529839	Cu2+-containing amine oxidase		2037	678	EC:1.4.3.21	COG3733	pfam01179 pfam02728
Arthrobacter castelli DSM 16402	2524530017	dimethylglycine oxidase (EC 1.5.3.10)		2505	834		COG0404	pfam01266 pfam01571 pfam08669
Arthrobacter castelli DSM 16402	2524530361	urate oxidase		936	311	EC:1.7.3.3	COG3648	pfam01014
Arthrobacter castelli DSM 16402	2524530676	Uncharacterized protein required for cytochrome oxidase assembly		957	318		COG1612	pfam02628
Arthrobacter castelli DSM 16402	2524530793	Glycine/D-amino acid oxidases (deaminating)		1101	366	EC:1.5.3.1	COG0665	pfam01266
Arthrobacter castelli DSM 16402	2524531098	Glycine/D-amino acid oxidases (deaminating)		1218	405		COG0665	pfam01266
Arthrobacter castelli DSM 16402	2524531203	Sarcosine oxidase gamma subunit		684	227	EC:1.5.3.1	COG4583	pfam04268
Arthrobacter castelli DSM 16402	2524531205	Sarcosine oxidase delta subunit		315	104	EC:1.5.3.1	COG4311	pfam04267
Arthrobacter castelli DSM 16402	2524531206	sarcosine oxidase, beta subunit family, heterotetrameric form		1233	410	EC:1.5.3.1	COG0665	pfam01266
Arthrobacter castelli DSM 16402	2524531267	cytochrome bd-I ubiquinol oxidase subunit 1 apoprotein		1581	526	EC 1.10.3.10	COG1271	pfam01654
Arthrobacter castelli DSM 16402	2524531268	cytochrome bd-I ubiquinol oxidase subunit 2 apoprotein		1020	339	EC 1.10.3.10	COG1294	pfam02322
Arthrobacter castelli DSM 16402	2524531367	Glycine/D-amino acid oxidases (deaminating)		1080	359		COG0665	pfam01266
Arthrobacter castelli DSM 16402	2524531903	Putative multicopper oxidases		1560	519		COG2132	pfam00394 pfam07731 pfam07732
Arthrobacter castelli DSM 16402	2524532115	Sulfite oxidase and related enzymes		1638	545		COG2041	pfam00174 pfam03404
Arthrobacter castelli DSM 16402	2524532194	Cu2+-containing amine oxidase		1986	661	EC:1.4.3.21	COG3733	pfam01179 pfam02727 pfam02728
Arthrobacter castelli DSM 16402	2524532393	Putative multicopper oxidases		1638	545		COG2132	pfam00394 pfam07731 pfam07732
Arthrobacter castelli DSM 16402	2524532434	alkylhydroperoxidase AhpD family core domain		519	172		COG2128	pfam02627
Arthrobacter chlorophenolicus A6	643588439	amine oxidase		1392	463	EC:1.4.3.10	COG1231	pfam01593
Arthrobacter chlorophenolicus A6	643588440	pyridoxamine 5'-phosphate oxidase-related FMN-binding		483	160		COG3871	pfam01243
Arthrobacter chlorophenolicus A6	643588454	FAD linked oxidase domain protein		1257	418	EC:1.1.3.41	COG0277	pfam01565 pfam04030
Arthrobacter chlorophenolicus A6	643589095	Glutathione peroxidase		513	170	EC:1.11.1.9	COG0386	pfam00255
Arthrobacter chlorophenolicus A6	643589394	NADH:flavin oxidoreductase/NADH oxidase		1080	359		COG1902	pfam00724
Arthrobacter chlorophenolicus A6	643589457	FAD linked oxidase domain protein		1413	470	EC:1.1.3.15	COG0277	pfam01565 pfam02913
Arthrobacter chlorophenolicus A6	643589591	amine oxidase		1737	578	EC:1.13.12.3	COG1231	pfam01593
Arthrobacter chlorophenolicus A6	643590026	cytochrome bd ubiquinol oxidase subunit I		1605	534	EC:1.10.3.-	COG1271	pfam01654
Arthrobacter chlorophenolicus A6	643590027	cytochrome d ubiquinol oxidase, subunit II		1050	349	EC:1.10.3.-	COG1294	pfam02322
Arthrobacter chlorophenolicus A6	643590170	FAD linked oxidase domain protein		1500	499		COG0277	pfam01565 pfam08031
Arthrobacter chlorophenolicus A6	643590188	FAD linked oxidase domain protein		1521	506	EC:1.1.3.15	COG0277	pfam01565 pfam02913
Arthrobacter chlorophenolicus A6	643590246	cytochrome oxidase assembly		945	314		COG1612	pfam02628
Arthrobacter chlorophenolicus A6	643590289	pyridoxamine 5'-phosphate oxidase-related FMN-binding		468	155		COG3467	pfam12900
Arthrobacter chlorophenolicus A6	643590293	acyl-CoA oxidase domain protein		2106	701	EC:1.3.3.6	COG1960	pfam00441 pfam01756 pfam02770 pfam02771
Arthrobacter chlorophenolicus A6	643590350	cytochrome c oxidase subunit III		675	224	EC:1.9.3.1	COG1845	pfam00510
Arthrobacter chlorophenolicus A6	643590357	cytochrome c oxidase, subunit I		1728	575	EC:1.9.3.1	COG0843	pfam00115
Arthrobacter chlorophenolicus A6	643590358	cytochrome c oxidase, subunit II		873	290	EC:1.9.3.1	COG1622	pfam00116
Arthrobacter chlorophenolicus A6	643590362	Dihydroorotate oxidase		1071	356	EC:1.3.98.1	COG0167	pfam01180
Arthrobacter chlorophenolicus A6	643590380	oxygen-independent coproporphyrinogen III oxidase		1230	409	EC:1.3.99.22	COG0635	pfam04055
Arthrobacter chlorophenolicus A6	643590483	pyridoxamine 5'-phosphate oxidase-related FMN-binding		471	156		COG3467	pfam12900
Arthrobacter chlorophenolicus A6	643590484	pyridoxamine 5'-phosphate oxidase-related FMN-binding		471	156		COG3467	pfam12900
Arthrobacter chlorophenolicus A6	643590520	amine oxidase		1398	465		COG2907	pfam01593
Arthrobacter chlorophenolicus A6	643590702	L-aspartate oxidase		1653	550	EC:1.4.3.16	COG0029	pfam00890 pfam02910
Arthrobacter chlorophenolicus A6	643590732	NADH:flavin oxidoreductase/NADH oxidase		1098	365		COG1902	pfam00724
Arthrobacter globiformis NBRC 12137	2520162325	copper-containing amine oxidase		515	171		COG3733	pfam01179 pfam02728
Arthrobacter globiformis NBRC 12137	2520162342	cytochrome c oxidase subunit I		1752	583	EC:1.9.3.1	COG0843	pfam00115
Arthrobacter globiformis NBRC 12137	2520162358	putative multicopper oxidase		2217	738		COG2132	pfam07731 pfam07732
Arthrobacter globiformis NBRC 12137	2520162499	putative sulfite oxidase		1560	519		COG2041	pfam00174 pfam03404
Arthrobacter globiformis NBRC 12137	2520162627	dimethylglycine oxidase		2493	830		COG0404	pfam01266 pfam01571 pfam08669
Arthrobacter globiformis NBRC 12137	2520162638	dimethylglycine oxidase		2508	835		COG0404	pfam01266 pfam01571 pfam08669
Arthrobacter globiformis NBRC 12137	2520162657	putative FAD-linked oxidase		1371	456	EC:1.1.3.15	COG0277	pfam01565 pfam02913
Arthrobacter globiformis NBRC 12137	2520162973	putative cytochrome oxidase assembly protein		945	314		COG1612	pfam02628
Arthrobacter globiformis NBRC 12137	2520163113	putative multicopper oxidase		1605	534		COG2132	pfam07731 pfam07732
Arthrobacter globiformis NBRC 12137	2520163211	copper-containing amine oxidase		1917	638	EC:1.4.3.21	COG3733	pfam01179 pfam02728
Arthrobacter globiformis NBRC 12137	2520163271	putative FAD-linked oxidase		1434	477		COG0277	pfam01565 pfam02913
Arthrobacter globiformis NBRC 12137	2520163708	fructosyl-amino acid oxidase		1119	372		COG0665	pfam01266
Arthrobacter globiformis NBRC 12137	2520163713	putrescine oxidase		1416	471	EC:1.4.3.10	COG1231	pfam01593
Arthrobacter globiformis NBRC 12137	2520163849	catalase-peroxidase		2295	764	EC:1.11.1.21	COG0376	pfam00141
Arthrobacter globiformis NBRC 12137	2520163865	oxygen-independent coproporphyrinogen III oxidase		1230	409	EC:1.3.99.22	COG0635	pfam04055
Arthrobacter globiformis NBRC 12137	2520163886	cytochrome c oxidase subunit II		714	237	EC:1.9.3.1	COG1622	pfam00116
Arthrobacter globiformis NBRC 12137	2520163887	cytochrome c oxidase subunit I		1722	573	EC:1.9.3.1	COG0843	pfam00115
Arthrobacter globiformis NBRC 12137	2520163888	cytochrome c oxidase subunit IV		402	133			pfam12270
Arthrobacter globiformis NBRC 12137	2520163894	cytochrome c oxidase subunit III		675	224	EC:1.9.3.1	COG1845	pfam00510
Arthrobacter globiformis NBRC 12137	2520164005	putative xylitol oxidase		1287	428	EC:1.1.3.41	COG0277	pfam01565 pfam04030
Arthrobacter globiformis NBRC 12137	2520164227	putative peroxidase		1368	455	EC:1.11.1.-	COG2837	pfam04261
Arthrobacter globiformis NBRC 12137	2520164259	cytochrome bd-type menaquinol oxidase subunit II		1050	349	EC:1.10.3.-	COG1294	pfam02322
Arthrobacter globiformis NBRC 12137	2520164260	cytochrome bd-type menaquinol oxidase subunit I		1602	533	EC:1.10.3.-	COG1271	pfam01654
Arthrobacter globiformis NBRC 12137	2520164276	hydroperoxide peroxidase OsmC		429	142		COG1764	pfam02566
Arthrobacter globiformis NBRC 12137	2520164572	putative acyl-CoA oxidase		2079	692	EC:1.3.3.6	COG1960	pfam00441 pfam01756 pfam02770 pfam02771
Arthrobacter globiformis NBRC 12137	2520164602	putative oxidase		603	200
Arthrobacter globiformis NBRC 12137	2520164806	putative multicopper oxidase		1797	598		COG2132	pfam00394 pfam07731 pfam07732
Arthrobacter globiformis NBRC 12137	2520164843	copper-containing amine oxidase		292	97		COG3733	pfam02727
Arthrobacter globiformis NBRC 12137	2520164858	copper-containing amine oxidase		807	269		COG3733	pfam01179 pfam02727 pfam02728
Arthrobacter globiformis NBRC 12137	2520165023	putative sarcosine oxidase		1080	359	EC:1.5.3.1	COG0665	pfam01266
Arthrobacter globiformis NBRC 12137	2520165127	copper-containing amine oxidase		2055	684	EC:1.4.3.21	COG3733	pfam01179 pfam02727 pfam02728
Arthrobacter globiformis NBRC 12137	2520165513	putative FAD-linked oxidase		2871	956		COG0277	pfam01565 pfam02754 pfam02913 pfam13534
Arthrobacter globiformis NBRC 12137	2520165900	protoporphyrinogen oxidase		1500	499	EC:1.3.3.4	COG1232	pfam01593
Arthrobacter globiformis NBRC 12137	2520166276	putative multicopper oxidase		2223	740		COG2132	pfam07731 pfam07732
Arthrobacter globiformis NBRC 12137	2520166330	hydroperoxide peroxidase Bcp		480	159	EC:1.11.1.15	COG1225	pfam00578
Arthrobacter globiformis NBRC 12137	2520166345	L-aspartate oxidase		1767	588	EC:1.4.3.16	COG0029	pfam00890 pfam02910
Arthrobacter globiformis NBRC 12137	2520166370	putative multicopper oxidase		2019	672		COG2132	pfam07731 pfam07732
Arthrobacter globiformis NBRC 12137	2520166434	copper-containing amine oxidase		1101	367		COG3733	pfam01179
Arthrobacter globiformis NBRC 12137	2520166540	copper-containing amine oxidase		292	97		COG3733	pfam02727
Arthrobacter globiformis NBRC 12137	2520166543	putative multicopper oxidase		2349	782		COG2132	pfam07732
Arthrobacter globiformis NBRC 12137	2520166692	hydroperoxide peroxidase Bcp		480	159	EC:1.11.1.15	COG1225	pfam00578
Arthrobacter globiformis NBRC 12137	2520166695	sarcosine oxidase gamma subunit		636	211	EC:1.5.3.1	COG4583	pfam04268
Arthrobacter globiformis NBRC 12137	2520166696	sarcosine oxidase alpha subunit		2943	980	EC:1.5.3.1	COG0404	pfam01571 pfam08669 pfam12831 pfam13510
Arthrobacter globiformis NBRC 12137	2520166697	sarcosine oxidase delta subunit		294	97		COG4311	pfam04267
Arthrobacter globiformis NBRC 12137	2520166698	sarcosine oxidase beta subunit		1221	406	EC:1.5.3.1	COG0665	pfam01266
Arthrobacter globiformis NBRC 12137	2520166785	non-heme haloperoxidase		837	278	EC:1.11.1.-	COG0596	pfam12697
Arthrobacter globiformis NBRC 12137	2520166788	putative multicopper oxidase		1695	564		COG2132	pfam07731 pfam07732
Arthrobacter nitroguajacolicus Rue61a	2510534687	putrescine oxidase Puo		1377	458	EC:1.4.3.10	COG1231	pfam01593
Arthrobacter nitroguajacolicus Rue61a	2510534699	putative sugar alcohol dehydrogenase/oxidase/ alditol oxidase		1248	415	EC:1.1.3.41	COG0277	pfam01565 pfam04030
Arthrobacter nitroguajacolicus Rue61a	2510534813	FAD/FMN-containing dehydrogenase or oxidase		1449	482		COG0277	pfam01565
Arthrobacter nitroguajacolicus Rue61a	2510535100	N,N-dimethylglycine oxidase		2493	830		COG0404	pfam01266 pfam01571 pfam08669
Arthrobacter nitroguajacolicus Rue61a	2510535128	acyl-coenzyme A oxidase		1218	405	EC:1.3.8.6	COG1960	pfam00441 pfam02770 pfam02771
Arthrobacter nitroguajacolicus Rue61a	2510535130	choline oxidase		1653	550		COG2303	pfam00732 pfam05199
Arthrobacter nitroguajacolicus Rue61a	2510535133	putative molybdopterin oxidoreductase, sulfite oxidase family		1683	560		COG2041	pfam00174 pfam03404
Arthrobacter nitroguajacolicus Rue61a	2510535195	Cu2+-containing amine oxidase		1971	656	EC:1.4.3.21	COG3733	pfam01179 pfam02727 pfam02728
Arthrobacter nitroguajacolicus Rue61a	2510535200	putative non-haem haloperoxidase, BpoA2-like		912	303	EC:1.11.1.-	COG0596	pfam12697
Arthrobacter nitroguajacolicus Rue61a	2510535287	glutathione peroxidase Gpx		483	160	EC:1.11.1.9	COG0386	pfam00255
Arthrobacter nitroguajacolicus Rue61a	2510535562	acyl-coenzyme A dehydrogenase/oxidase family protein		1218	405	EC:1.3.8.6	COG1960	pfam00441 pfam02770 pfam02771
Arthrobacter nitroguajacolicus Rue61a	2510535607	putative multicopper oxidase family protein		2193	730		COG2132	pfam07731 pfam07732
Arthrobacter nitroguajacolicus Rue61a	2510535785	putative monomeric sarcosine oxidase SoxA		1110	369	EC:1.5.3.1	COG0665	pfam01266
Arthrobacter nitroguajacolicus Rue61a	2510536063	acyl-coenzyme A dehydrogenase/oxidase family protein		1215	404	EC:1.3.8.6	COG1960	pfam00441 pfam02770 pfam02771
Arthrobacter nitroguajacolicus Rue61a	2510536136	putative molybdopterin oxidoreductase, sulfite oxidase family		1581	526		COG2041	pfam00174 pfam03404
Arthrobacter nitroguajacolicus Rue61a	2510536319	putative cytochrome d ubiquinol oxidase subunit 1		1599	532	EC:1.10.3.-	COG1271	pfam01654
Arthrobacter nitroguajacolicus Rue61a	2510536320	putative cytochrome d ubiquinol oxidase subunit		1083	360	EC:1.10.3.-	COG1294	pfam02322
Arthrobacter nitroguajacolicus Rue61a	2510536419	pyranose 2-oxidase		1536	511		COG2303	pfam00732 pfam05199
Arthrobacter nitroguajacolicus Rue61a	2510536440	p2ox: pyranose 2-oxidase		1617	538		COG2303	pfam00732 pfam05199
Arthrobacter nitroguajacolicus Rue61a	2510536599	pyridoxine 5'-phosphate oxidase-like protein		459	152		COG3467	pfam12900
Arthrobacter nitroguajacolicus Rue61a	2510536760	putative monomeric sarcosine oxidase SoxA		1134	377	EC:1.5.3.1	COG0665	pfam01266
Arthrobacter nitroguajacolicus Rue61a	2510536824	putative uncharacterized peroxidase		594	197		COG2128
Arthrobacter nitroguajacolicus Rue61a	2510536903	putative cytochrome oxidase assembly protein		945	314		COG1612	pfam02628
Arthrobacter nitroguajacolicus Rue61a	2510536941	acyl-coenzyme A dehydrogenase/oxidase family protein		2106	701	EC:1.3.3.6	COG1960	pfam00441 pfam01756 pfam02770 pfam02771
Arthrobacter nitroguajacolicus Rue61a	2510537009	putative cytochrome c oxidase subunit 3		675	224	EC:1.9.3.1	COG1845	pfam00510
Arthrobacter nitroguajacolicus Rue61a	2510537016	putative cytochrome c oxidase subunit 1-alpha		1725	574	EC:1.9.3.1	COG0843	pfam00115
Arthrobacter nitroguajacolicus Rue61a	2510537017	putative cytochrome c oxidase subunit 2		930	309	EC:1.9.3.1	COG1622	pfam00116
Arthrobacter nitroguajacolicus Rue61a	2510537040	putative oxygen-independent coproporphyrinogen-III oxidase HemN		1230	409	EC:1.3.99.22	COG0635	pfam04055
Arthrobacter nitroguajacolicus Rue61a	2510537335	L-aspartate oxidase NadB		1857	618	EC:1.4.3.16	COG0029	pfam00890 pfam02910
Arthrobacter nitroguajacolicus Rue61a	2510537554	protoporphyrinogen oxidase HemG		1422	473	EC:1.3.3.4	COG1232	pfam01593
Arthrobacter nitroguajacolicus Rue61a	2510537564	putative glycine/D-amino acid oxidase (ThiO-like)		1269	422	EC:1.4.3.19	COG0665	pfam01266
Arthrobacter nitroguajacolicus Rue61a	2510538007	ring 1,2-phenylacetyl-CoA epoxidase component		1206	401		COG1018	pfam00111 pfam00175 pfam00970
Arthrobacter nitroguajacolicus Rue61a	2510538008	ring 1,2-phenylacetyl-CoA epoxidase component		579	192		COG2151	pfam01883
Arthrobacter nitroguajacolicus Rue61a	2510538009	ring 1,2-phenylacetyl-CoA epoxidase component		918	305	EC:1.14.13.149	COG3396	pfam05138
Arthrobacter nitroguajacolicus Rue61a	2510538010	ring 1,2-phenylacetyl-CoA epoxidase component		378	125		COG3460	pfam06243
Arthrobacter nitroguajacolicus Rue61a	2510538011	ring 1,2-phenylacetyl-CoA epoxidase component		996	331	EC:1.14.13.149	COG3396	pfam05138
Arthrobacter nitroguajacolicus Rue61a	2510538177	FeS- and molybdenum cofactor-binding subunit of putative xanthine dehydrogenase/xanthine oxidase		2808	935		COG1529	pfam00111 pfam01315 pfam01799 pfam02738
Arthrobacter nitroguajacolicus Rue61a	2510538178	FAD binding subunit of putative xanthine dehydrogenase/xanthine oxidase		939	312		COG1319	pfam00941
Arthrobacter nitroguajacolicus Rue61a	2510538186	urate oxidase Uox		915	304	EC:1.7.3.3	COG3648	pfam01014
Arthrobacter nitroguajacolicus Rue61a	2510538233	putative non-haem haloperoxidase, BpoA2-like		837	278	EC:1.11.1.-	COG0596	pfam12697
Arthrobacter nitroguajacolicus Rue61a	2510538305	pyridoxine 5'-phosphate oxidase family protein		618	205		COG3576	pfam01243
Arthrobacter nitroguajacolicus Rue61a	2510538310	FAD/FMN-containing dehydrogenase or oxidase		1335	444		COG0277	pfam01565 pfam08031
Arthrobacter nitroguajacolicus Rue61a	2510538401	alkylhydroperoxidase like protein, AhpD family		459	152		COG2128	pfam02627
Arthrobacter nitroguajacolicus Rue61a	2510538404	Cu2+-containing primary amine oxidase		1989	662	EC:1.4.3.21	COG3733	pfam01179 pfam02728
Arthrobacter nitroguajacolicus Rue61a	2510538558	putative sulfite oxidase		1104	367		COG2041	pfam00174 pfam03404
Arthrobacter nitroguajacolicus Rue61a	2510538609	sarcosine oxidase subunit beta		1221	406	EC:1.5.3.1	COG0665	pfam01266
Arthrobacter nitroguajacolicus Rue61a	2510538610	sarcosine oxidase subunit delta		417	138	EC:1.5.3.1	COG4311	pfam04267
Arthrobacter nitroguajacolicus Rue61a	2510538611	sarcosine oxidase subunit alpha		2946	981	EC:1.5.3.1	COG0404	pfam01571 pfam08669 pfam12831 pfam13510
Arthrobacter nitroguajacolicus Rue61a	2510538612	sarcosine oxidase subunit gamma		660	219	EC:1.5.3.1	COG4583	pfam04268
Arthrobacter nitroguajacolicus Rue61a	2510538799	putative xylitol oxidase XyoA		1326	441	EC:1.1.3.8	COG0277	pfam01565 pfam04030
Arthrobacter nitroguajacolicus Rue61a	2510539016	putative multicopper oxidase family protein		1500	499		COG2132	pfam00394 pfam07731 pfam07732
Arthrobacter nitroguajacolicus Rue61a	2510539043	multicopper oxidase		1080	359		COG2132	pfam07731 pfam07732
Arthrobacter nitroguajacolicus Rue61a	2510539204	quinaldine-4-oxidase, small subunit MeqA		525	174	EC:1.2.99.2	COG2080	pfam00111 pfam01799
Arthrobacter nitroguajacolicus Rue61a	2510539205	quinaldine-4-oxidase, medium subunit MeqB		873	290	EC:1.2.99.2	COG1319	pfam00941 pfam03450
Arthrobacter nitroguajacolicus Rue61a	2510539206	quinaldine-4-oxidase, large subunit MeqC		2388	795		COG1529	pfam01315 pfam02738
Arthrobacter sp. 35/47	2520706234	Acyl-coenzyme A oxidase (EC 1.3.3.6)		2088	695	EC:1.3.3.6	COG1960	pfam00441 pfam01756 pfam02770 pfam02771
Arthrobacter sp. 35/47	2520706270	Uncharacterized protein required for cytochrome oxidase assembly		939	312		COG1612	pfam02628
Arthrobacter sp. 35/47	2520706557	nitroalkane oxidase (EC 1.7.3.1)		933	310	EC:1.13.12.16	COG2070	pfam03060
Arthrobacter sp. 35/47	2520706589	Sarcosine oxidase gamma subunit		639	212	EC:1.5.3.1	COG4583	pfam04268
Arthrobacter sp. 35/47	2520706590	sarcosine oxidase, alpha subunit family, heterotetrameric form		2943	980	EC:1.5.3.1	COG0404	pfam01571 pfam08669 pfam12831 pfam13510
Arthrobacter sp. 35/47	2520706591	sarcosine oxidase, delta subunit family, heterotetrameric form		420	139	EC:1.5.3.1	COG4311	pfam04267
Arthrobacter sp. 35/47	2520706592	sarcosine oxidase, beta subunit family, heterotetrameric form		1218	405	EC:1.5.3.1	COG0665	pfam01266
Arthrobacter sp. 35/47	2520706687	Pyridoxamine 5'-phosphate oxidase (EC 1.4.3.5)		648	215	EC:1.4.3.5	COG0259	pfam01243 pfam10590
Arthrobacter sp. 35/47	2520706746	Monoamine oxidase		1392	463	EC:1.4.3.10	COG1231	pfam01593
Arthrobacter sp. 35/47	2520706847	alkylhydroperoxidase AhpD family core domain		543	180		COG2128	pfam02627
Arthrobacter sp. 35/47	2520707391	cytochrome bd-I ubiquinol oxidase subunit 2 apoprotein		1023	340	EC 1.10.3.10	COG1294	pfam02322
Arthrobacter sp. 35/47	2520707392	Cytochrome bd-type quinol oxidase, subunit 1		1590	529	EC:1.10.3.-	COG1271	pfam01654
Arthrobacter sp. 35/47	2520707512	L-aspartate oxidase (EC 1.4.3.16)		1566	521	EC:1.4.3.16	COG0029	pfam00890 pfam02910
Arthrobacter sp. 35/47	2520707773	Putative multicopper oxidases		1596	531		COG2132	pfam00394 pfam07731 pfam07732
Arthrobacter sp. 35/47	2520707775	Putative multicopper oxidases		1104	367		COG2132	pfam07731 pfam07732
Arthrobacter sp. 35/47	2520707805	Cytochrome c oxidase caa3 assembly factor (Caa3_CtaG)		435	144			pfam09678
Arthrobacter sp. 35/47	2520707811	Putative multicopper oxidases		1662	553		COG2132	pfam00394 pfam07731 pfam07732
Arthrobacter sp. 35/47	2520707940	Animal haem peroxidase/Family description/Fibronectin type III domain/Hemolysin-type calcium-binding repeat (2 copies)		5721	1906		COG2931	pfam00041 pfam00353 pfam03098 pfam13517
Arthrobacter sp. 35/47	2520708076	urate oxidase		951	316	EC:1.7.3.3	COG3648	pfam01014
Arthrobacter sp. 35/47	2520708153	putative oxygen-independent coproporphyrinogen III oxidase		1230	409	EC:1.3.99.22	COG0635	pfam04055
Arthrobacter sp. 35/47	2520708171	dihydroorotate oxidase A (EC 1.3.3.1)		1068	355	EC:1.3.98.1	COG0167	pfam01180
Arthrobacter sp. 35/47	2520708175	cytochrome c oxidase, subunit II		882	293	EC:1.9.3.1	COG1622	pfam00116
Arthrobacter sp. 35/47	2520708176	cytochrome c oxidase, subunit I		1722	573	EC:1.9.3.1	COG0843	pfam00115
Arthrobacter sp. 35/47	2520708177	Cytochrome c oxidase subunit IV		402	133			pfam12270
Arthrobacter sp. 35/47	2520708182	Heme/copper-type cytochrome/quinol oxidase, subunit 3		579	192	EC:1.9.3.1	COG1845	pfam00510
Arthrobacter sp. 35/47	2520708350	Protoporphyrinogen oxidase		1998	665		COG1232	pfam01266 pfam01593
Arthrobacter sp. 35/47	2520708359	glycine oxidase (EC 1.4.3.19)		1128	375	EC:1.4.3.19	COG0665	pfam01266
Arthrobacter sp. 35/47	2520708368	Putative multicopper oxidases		1611	536		COG2132	pfam07731 pfam07732
Arthrobacter sp. 35/47	2520708413	Sulfite oxidase and related enzymes		1608	535		COG2041	pfam00174 pfam03404
Arthrobacter sp. 35/47	2520709028	Putative multicopper oxidases		2625	874	EC:1.7.2.1	COG2132	pfam07732
Arthrobacter sp. 35/47	2520709126	Putative multicopper oxidases		1596	531		COG2132	pfam00394 pfam07731 pfam07732
Arthrobacter sp. 35/47	2520709249	Putative multicopper oxidases		1596	531		COG2132	pfam00394 pfam07731 pfam07732
Arthrobacter sp. 35/47	2520709339	Glutathione peroxidase		495	164	EC:1.11.1.9	COG0386	pfam00255
Arthrobacter sp. 35/47	2520709342	Putative multicopper oxidases		1386	461		COG2132	pfam07732
Arthrobacter sp. 35/47	2520709343	Putative multicopper oxidases		1539	512		COG2132	pfam07732
Arthrobacter sp. 35/47	2520709423	Glycine/D-amino acid oxidases (deaminating)		1461	486		COG0665	pfam00355 pfam01266
Arthrobacter sp. 35/47	2520709660	Putative multicopper oxidases		1527	508		COG2132	pfam00394 pfam07731 pfam07732
Arthrobacter sp. Br18	2519153841	Monoamine oxidase		1395	464	EC:1.4.3.10	COG1231	pfam01593
Arthrobacter sp. Br18	2519154317	Acyl-coenzyme A oxidase (EC 1.3.3.6)		1623	540	EC:1.3.3.6	COG1960	pfam00441 pfam01756
Arthrobacter sp. Br18	2519154348	Uncharacterized protein required for cytochrome oxidase assembly		975	324		COG1612	pfam02628
Arthrobacter sp. Br18	2519154471	alkylhydroperoxidase AhpD family core domain		561	186		COG2128	pfam02627
Arthrobacter sp. Br18	2519154592	Sulfite oxidase and related enzymes		1371	456	EC:1.7.1.1	COG2041	pfam00174 pfam03404
Arthrobacter sp. Br18	2519154723	L-aspartate oxidase (EC 1.4.3.16)		1638	545	EC:1.4.3.16	COG0029	pfam00890 pfam02910
Arthrobacter sp. Br18	2519155185	Sarcosine oxidase gamma subunit		315	104		COG4583	pfam04268
Arthrobacter sp. Br18	2519155193	dimethylglycine oxidase (EC 1.5.3.10)		2490	829		COG0404	pfam01266 pfam01571 pfam08669
Arthrobacter sp. Br18	2519155227	urate oxidase		942	313	EC:1.7.3.3	COG3648	pfam01014
Arthrobacter sp. Br18	2519155269	putative oxygen-independent coproporphyrinogen III oxidase		1230	409	EC:1.3.99.22	COG0635	pfam04055
Arthrobacter sp. Br18	2519155286	dihydroorotate oxidase A (EC 1.3.3.1)		1026	341	EC:1.3.98.1	COG0167	pfam01180
Arthrobacter sp. Br18	2519155290	cytochrome c oxidase, subunit II		870	289	EC:1.9.3.1	COG1622	pfam00116
Arthrobacter sp. Br18	2519155291	cytochrome c oxidase, subunit I		1722	573	EC:1.9.3.1	COG0843	pfam00115
Arthrobacter sp. Br18	2519155292	Cytochrome c oxidase subunit IV.		402	133			pfam12270
Arthrobacter sp. Br18	2519155299	Heme/copper-type cytochrome/quinol oxidase, subunit 3		579	192	EC:1.9.3.1	COG1845	pfam00510
Arthrobacter sp. Br18	2519155451	Pyridoxamine 5'-phosphate oxidase (EC 1.4.3.5)		663	220	EC:1.4.3.5	COG0259	pfam01243 pfam10590
Arthrobacter sp. Br18	2519155504	Glycine/D-amino acid oxidases (deaminating)		1500	499		COG0665	pfam00355 pfam01266
Arthrobacter sp. Br18	2519155519	alkylhydroperoxidase AhpD family core domain		552	183		COG2128	pfam02627
Arthrobacter sp. Br18	2519155539	Sulfite oxidase and related enzymes		1674	557		COG2041	pfam00174 pfam03404
Arthrobacter sp. Br18	2519155556	choline oxidase (EC 1.1.3.17)		1626	541		COG2303	pfam00732 pfam05199
Arthrobacter sp. Br18	2519155678	Putative multicopper oxidases		1071	356		COG2132	pfam07731 pfam07732
Arthrobacter sp. Br18	2519155739	Glycine/D-amino acid oxidases (deaminating)		1110	369		COG0665	pfam01266
Arthrobacter sp. Br18	2519155969	Sulfite oxidase and related enzymes		1050	349		COG2041	pfam00174 pfam03404
Arthrobacter sp. Br18	2519156011	protoporphyrinogen oxidase		1509	502	EC:1.3.3.4	COG1232	pfam01593 pfam13450
Arthrobacter sp. Br18	2519156396	sarcosine oxidase, beta subunit family, heterotetrameric form		1218	405	EC:1.5.3.1	COG0665	pfam01266
Arthrobacter sp. Br18	2519156397	sarcosine oxidase, delta subunit family, heterotetrameric form		330	109	EC:1.5.3.1	COG4311	pfam04267
Arthrobacter sp. Br18	2519156398	sarcosine oxidase, alpha subunit family, heterotetrameric form		2931	976	EC:1.5.3.1	COG0404	pfam01571 pfam07992 pfam08669 pfam13510
Arthrobacter sp. Br18	2519156399	sarcosine oxidase, gamma subunit family, heterotetrameric form		648	215	EC:1.5.3.1	COG4583	pfam04268
Arthrobacter sp. Br18	2519156450	Putative multicopper oxidases		1512	503		COG2132	pfam07731 pfam07732
Arthrobacter sp. Br18	2519156782	Nitrous oxidase accessory protein		1860	619		COG3420	pfam13229
Arthrobacter sp. Br18	2519156820	alkylhydroperoxidase AhpD family core domain		543	180		COG2128	pfam02627
Arthrobacter sp. FB24	639687473	multicopper oxidase		1131	376		COG2132	pfam07731 pfam07732
Arthrobacter sp. FB24	639687475	multicopper oxidase, type 3		1485	494		COG2132	pfam00394 pfam07731 pfam07732
Arthrobacter sp. FB24	639687543	multicopper oxidase		1656	551		COG2132	pfam00394 pfam07731 pfam07732
Arthrobacter sp. FB24	639687834	Putrescine oxidase		1389	462	EC:1.4.3.10	COG1231	pfam01593
Arthrobacter sp. FB24	639687837	pyridoxamine 5'-phosphate oxidase-related, FMN-binding		483	160		COG3871	pfam01243
Arthrobacter sp. FB24	639687872	Sarcosine oxidase		1101	366	EC:1.5.3.1	COG0665	pfam01266
Arthrobacter sp. FB24	639687993	multicopper oxidase, type 3		1479	492		COG2132	pfam00394 pfam07731 pfam07732
Arthrobacter sp. FB24	639688357	Glutathione peroxidase		486	161	EC:1.11.1.9	COG0386	pfam00255
Arthrobacter sp. FB24	639688553	FAD linked oxidase domain protein		1371	456	EC:1.1.3.15	COG0277	pfam01565 pfam02913
Arthrobacter sp. FB24	639688688	NADH:flavin oxidoreductase/NADH oxidase		1080	359		COG1902	pfam00724
Arthrobacter sp. FB24	639688916	amine oxidase		1731	576	EC:1.13.12.3	COG1231	pfam01593
Arthrobacter sp. FB24	639689051	Animal haem peroxidase		4878	1625		COG2931	pfam00041 pfam00395 pfam03098
Arthrobacter sp. FB24	639689315	pyridoxamine 5'-phosphate oxidase-related, FMN-binding		555	184	EC:1.4.3.5	COG0259	pfam01243 pfam10590
Arthrobacter sp. FB24	639689437	cytochrome bd ubiquinol oxidase, subunit I		1599	532	EC:1.10.3.-	COG1271	pfam01654
Arthrobacter sp. FB24	639689438	cytochrome d ubiquinol oxidase, subunit II		1050	349	EC:1.10.3.-	COG1294	pfam02322
Arthrobacter sp. FB24	639689576	FAD linked oxidase domain protein		3087	1028		COG0247 COG0277	pfam01565 pfam02754 pfam02913 pfam13183
Arthrobacter sp. FB24	639689907	cytochrome oxidase assembly		906	301		COG1612	pfam02628
Arthrobacter sp. FB24	639689950	acyl-CoA oxidase domain protein		2115	704	EC:1.3.3.6	COG1960	pfam00441 pfam01756 pfam02770 pfam02771
Arthrobacter sp. FB24	639690018	cytochrome c oxidase, subunit III		639	212	EC:1.9.3.1	COG1845	pfam00510
Arthrobacter sp. FB24	639690025	Cytochrome-c oxidase		1728	575	EC:1.9.3.1	COG0843	pfam00115
Arthrobacter sp. FB24	639690026	cytochrome c oxidase, subunit II		873	290	EC:1.9.3.1	COG1622	pfam00116
Arthrobacter sp. FB24	639690030	Dihydroorotate oxidase		1074	357	EC:1.3.98.1	COG0167	pfam01180
Arthrobacter sp. FB24	639690048	putative oxygen-independent coproporphyrinogen III oxidase		1230	409	EC:1.3.99.22	COG0635	pfam04055
Arthrobacter sp. FB24	639690170	amine oxidase		1365	454		COG2907	pfam01593
Arthrobacter sp. FB24	639690378	L-aspartate oxidase		1776	591	EC:1.4.3.16	COG0029	pfam00890 pfam02910
Arthrobacter sp. FB24	639690412	NADH:flavin oxidoreductase/NADH oxidase		1101	366		COG1902	pfam00724
Arthrobacter sp. FB24	639690593	protoporphyrinogen oxidase		1476	491	EC:1.3.3.4	COG1232	pfam13450
Arthrobacter sp. FB24	639690603	glycine oxidase ThiO		1353	450	EC:1.4.3.19	COG0665	pfam01266
Arthrobacter sp. FB24	639691213	amine oxidase		1347	448		COG1233	pfam01593
Arthrobacter sp. FB24	639691244	aldehyde oxidase and xanthine dehydrogenase, molybdopterin binding		2853	950		COG1529 COG2080	pfam00111 pfam01315 pfam01799 pfam02738
Arthrobacter sp. FB24	639691251	Urate oxidase		909	302	EC:1.7.3.3	COG3648	pfam01014
Arthrobacter sp. FB24	639691306	NADH:flavin oxidoreductase/NADH oxidase		2052	683		COG0644 COG1902	pfam00724 pfam13450
Arthrobacter sp. FB24	639691326	Amine oxidase (copper-containing)		1926	641	EC:1.4.3.21	COG3733	pfam01179 pfam02728
Arthrobacter sp. FB24	639691332	amine oxidase		1308	435		COG1231	pfam01593
Arthrobacter sp. FB24	639691425	protoporphyrinogen oxidase		525	174	EC:1.3.5.3	COG4635	pfam12724
Arthrobacter sp. FB24	639691525	Sarcosine oxidase, gamma subunit		636	211	EC:1.5.3.1	COG4583	pfam04268
Arthrobacter sp. FB24	639691526	sarcosine oxidase, alpha subunit family		2955	984	EC:1.5.3.1	COG0404 COG0492	pfam01571 pfam08669 pfam12831 pfam13510
Arthrobacter sp. FB24	639691527	sarcosine oxidase, delta subunit family		438	145	EC:1.5.3.1	COG4311	pfam04267
Arthrobacter sp. FB24	639691528	sarcosine oxidase, beta subunit family		1221	406	EC:1.5.3.1	COG0665	pfam01266
Arthrobacter sp. FB24	639691566	alkylhydroperoxidase like protein, AhpD family		510	169		COG2128	pfam02627
Arthrobacter sp. FB24	639691574	FAD linked oxidase domain protein		1335	444		COG0277	pfam01565 pfam08031
Arthrobacter sp. FB24	639691841	FAD linked oxidase domain protein		1350	449	EC:1.1.3.41	COG0277	pfam01565 pfam04030
Arthrobacter sp. FB24	639691972	FAD linked oxidase domain protein		2826	941		COG0247 COG0277	pfam01565 pfam02754 pfam02913 pfam13534
Arthrobacter sp. H14	2520709775	choline oxidase (EC 1.1.3.17)		1560	519		COG2303	pfam00732 pfam05199
Arthrobacter sp. H14	2520709848	Uncharacterized protein required for cytochrome oxidase assembly		1062	353		COG1612	pfam02628
Arthrobacter sp. H14	2520709882	Acyl-coenzyme A oxidase (EC 1.3.3.6)		2139	712	EC:1.3.3.6	COG1960	pfam00441 pfam01756 pfam02770 pfam02771
Arthrobacter sp. H14	2520709897	Glycine/D-amino acid oxidases (deaminating)		1422	473		COG0665	pfam01266
Arthrobacter sp. H14	2520709900	Glycine/D-amino acid oxidases (deaminating)		1398	465		COG0665	pfam01266
Arthrobacter sp. H14	2520709915	Putative multicopper oxidases		1116	371		COG2132	pfam07732
Arthrobacter sp. H14	2520709970	Monoamine oxidase		1362	453	EC:1.4.3.10	COG1231	pfam01593
Arthrobacter sp. H14	2520709981	Pyridoxamine 5'-phosphate oxidase (EC 1.4.3.5)		669	222	EC:1.4.3.5	COG0259	pfam01243 pfam10590
Arthrobacter sp. H14	2520710108	Putative multicopper oxidases		1029	343		COG2132	pfam00394 pfam07732
Arthrobacter sp. H14	2520710109	Putative multicopper oxidases		459	152		COG2132	pfam07731
Arthrobacter sp. H14	2520710379	Glycine/D-amino acid oxidases (deaminating)		1506	501		COG0665	pfam00355 pfam01266
Arthrobacter sp. H14	2520710525	Sulfite oxidase and related enzymes		1530	509		COG2041	pfam00174 pfam03404
Arthrobacter sp. H14	2520710972	cytochrome bd-I ubiquinol oxidase subunit 1 apoprotein		1593	530	EC 1.10.3.10	COG1271	pfam01654
Arthrobacter sp. H14	2520710973	cytochrome bd-I ubiquinol oxidase subunit 2 apoprotein		1020	339	EC 1.10.3.10	COG1294	pfam02322
Arthrobacter sp. H14	2520711170	sarcosine oxidase, gamma subunit family, heterotetrameric form		651	216	EC:1.5.3.1	COG4583	pfam04268
Arthrobacter sp. H14	2520711172	sarcosine oxidase, alpha subunit family, heterotetrameric form		2934	977	EC:1.5.3.1	COG0404	pfam01571 pfam08669 pfam12831 pfam13510
Arthrobacter sp. H14	2520711173	Sarcosine oxidase delta subunit		315	104	EC:1.5.3.1	COG4311	pfam04267
Arthrobacter sp. H14	2520711174	sarcosine oxidase, beta subunit family, heterotetrameric form		1236	411	EC:1.5.3.1	COG0665	pfam01266
Arthrobacter sp. H14	2520711234	Glycine/D-amino acid oxidases (deaminating)		1572	524		COG0665	pfam01266
Arthrobacter sp. H14	2520711323	protoporphyrinogen oxidase		1626	542	EC:1.3.3.4	COG1232	pfam01593
Arthrobacter sp. H14	2520711332	glycine oxidase (EC 1.4.3.19)		1299	432	EC:1.4.3.19	COG0665	pfam01266
Arthrobacter sp. H14	2520711712	Heme/copper-type cytochrome/quinol oxidase, subunit 3		579	192	EC:1.9.3.1	COG1845	pfam00510
Arthrobacter sp. H14	2520711718	Cytochrome c oxidase subunit IV		402	133			pfam12270
Arthrobacter sp. H14	2520711719	cytochrome c oxidase, subunit I		1728	575	EC:1.9.3.1	COG0843	pfam00115
Arthrobacter sp. H14	2520711720	cytochrome c oxidase, subunit II		846	281	EC:1.9.3.1	COG1622	pfam00116
Arthrobacter sp. H14	2520711725	dihydroorotate oxidase A (EC 1.3.3.1)		1071	356	EC:1.3.98.1	COG0167	pfam01180
Arthrobacter sp. H14	2520711744	putative oxygen-independent coproporphyrinogen III oxidase		1029	343	EC:1.3.99.22	COG0635	pfam04055
Arthrobacter sp. H14	2520711901	Animal haem peroxidase/Putative cell wall binding repeat 2		5427	1808		COG2931	pfam03098 pfam04122
Arthrobacter sp. H14	2520711976	L-aspartate oxidase (EC 1.4.3.16)		1665	554	EC:1.4.3.16	COG0029	pfam00890 pfam02910
Arthrobacter sp. H14	2520712213	Sulfite oxidase and related enzymes		1800	599		COG2041	pfam00033 pfam00174
Arthrobacter sp. H14	2520712346	Glycine/D-amino acid oxidases (deaminating)		1089	362	EC:1.5.3.1	COG0665	pfam01266
Arthrobacter sp. H14	2520712886	Putative multicopper oxidases		801	267		COG2132	pfam07732
Arthrobacter sp. H14	2520712888	Putative multicopper oxidases		1113	370		COG2132	pfam07732
Arthrobacter sp. H14	2520713036	alkylhydroperoxidase AhpD family core domain		546	181		COG2128	pfam02627
Arthrobacter sp. H14	2520713044	alkylhydroperoxidase AhpD family core domain		546	181		COG2128	pfam02627
Arthrobacter sp. H14	2520713383	urate oxidase		930	309	EC:1.7.3.3	COG3648	pfam01014
Arthrobacter sp. H14	2520713432	Animal haem peroxidase/Fibronectin type III domain		5205	1734		COG2931	pfam00041 pfam03098
Arthrobacter sp. H14	2520713546	Putative multicopper oxidases		114	37		COG2132	pfam07731
Arthrobacter sp. H14	2520713864	Putative multicopper oxidases		1056	351		COG2132	pfam07731 pfam07732
Arthrobacter sp. H14	2520713927	Putative multicopper oxidases		873	290		COG2132	pfam07731
Arthrobacter sp. H14	2520713928	Putative multicopper oxidases		474	157		COG2132	pfam07732
Arthrobacter sp. H14	2520713944	Putative multicopper oxidases		1113	370		COG2132	pfam07732
Arthrobacter sp. H14	2520714106	Putative multicopper oxidases		201	66		COG2132	pfam07731
Arthrobacter sp. H14	2520714348	Putative multicopper oxidases		417	139		COG2132	pfam07732
Arthrobacter sp. H20	2518673514	putative oxygen-independent coproporphyrinogen III oxidase		1230	409	EC:1.3.99.22	COG0635	pfam04055
Arthrobacter sp. H20	2518673539	dihydroorotate oxidase A (EC 1.3.3.1)		1077	358	EC:1.3.98.1	COG0167	pfam01180
Arthrobacter sp. H20	2518673543	cytochrome c oxidase, subunit II		867	288	EC:1.9.3.1	COG1622	pfam00116
Arthrobacter sp. H20	2518673544	cytochrome c oxidase, subunit I		1722	573	EC:1.9.3.1	COG0843	pfam00115
Arthrobacter sp. H20	2518673545	Cytochrome c oxidase subunit IV.		402	133			pfam12270
Arthrobacter sp. H20	2518673553	Heme/copper-type cytochrome/quinol oxidase, subunit 3		579	192	EC:1.9.3.1	COG1845	pfam00510
Arthrobacter sp. H20	2518673805	Sulfite oxidase and related enzymes		633	210		COG2041	pfam00174 pfam03404
Arthrobacter sp. H20	2518674036	Glycine/D-amino acid oxidases (deaminating)		1074	357		COG0665	pfam01266
Arthrobacter sp. H20	2518674061	protoporphyrinogen oxidase		1452	483	EC:1.3.3.4	COG1232	pfam13450
Arthrobacter sp. H20	2518674204	Putative multicopper oxidases		1608	535		COG2132	pfam07731 pfam07732
Arthrobacter sp. H20	2518674347	Monoamine oxidase		1401	466	EC:1.4.3.10	COG1231	pfam01593
Arthrobacter sp. H20	2518674435	Putative multicopper oxidases		1350	449		COG2132	pfam07732
Arthrobacter sp. H20	2518674436	Multicopper oxidase.		1434	477			pfam07732
Arthrobacter sp. H20	2518674441	Glutathione peroxidase		504	167	EC:1.11.1.9	COG0386	pfam00255
Arthrobacter sp. H20	2518674869	nitroalkane oxidase (EC 1.7.3.1)		1029	342	EC:1.13.12.16	COG2070	pfam03060
Arthrobacter sp. H20	2518675183	Uncharacterized protein required for cytochrome oxidase assembly		1002	333		COG1612	pfam02628
Arthrobacter sp. H20	2518675388	dimethylglycine oxidase (EC 1.5.3.10)		2517	838		COG0404	pfam01266 pfam01571 pfam08669
Arthrobacter sp. H20	2518675515	Putative multicopper oxidases		747	248		COG2132	pfam07732
Arthrobacter sp. H20	2518675772	Cu2+-containing amine oxidase		1929	642	EC:1.4.3.21	COG3733	pfam01179 pfam02727 pfam02728
Arthrobacter sp. H20	2518675814	Sulfite oxidase and related enzymes		744	247		COG2041	pfam00174
Arthrobacter sp. H20	2518675852	choline oxidase (EC 1.1.3.17)		1524	507		COG2303	pfam00732 pfam05199
Arthrobacter sp. H20	2518675867	Sulfite oxidase and related enzymes		1560	519		COG2041	pfam00174 pfam03404
Arthrobacter sp. H20	2518675953	L-aspartate oxidase (EC 1.4.3.16)		1677	558	EC:1.4.3.16	COG0029	pfam00890 pfam02910
Arthrobacter sp. H20	2518675981	alkylhydroperoxidase AhpD family core domain		351	116		COG0599	pfam02627
Arthrobacter sp. H20	2518675992	Sulfite oxidase and related enzymes		1800	599		COG2041	pfam00033 pfam00174
Arthrobacter sp. H20	2518676155	alkylhydroperoxidase AhpD family core domain		543	180		COG2128	pfam02627
Arthrobacter sp. H20	2518676171	Putative multicopper oxidases		543	180		COG2132	pfam07731
Arthrobacter sp. H20	2518676218	Acyl-coenzyme A oxidase (EC 1.3.3.6)		2091	696	EC:1.3.3.6	COG1960	pfam00441 pfam01756 pfam02770 pfam02771
Arthrobacter sp. H20	2518676262	alkylhydroperoxidase AhpD family core domain		543	180		COG2128	pfam02627
Arthrobacter sp. H20	2518676484	Putative multicopper oxidases		1506	501		COG2132	pfam00394 pfam07731 pfam07732
Arthrobacter sp. H20	2518676540	Pyridoxamine 5'-phosphate oxidase (EC 1.4.3.5)		666	221	EC:1.4.3.5	COG0259	pfam01243 pfam10590
Arthrobacter sp. H41	2520702794	Putative multicopper oxidases		1488	495		COG2132	pfam07732
Arthrobacter sp. H41	2520702795	Multicopper oxidase		1401	466			pfam07732
Arthrobacter sp. H41	2520702979	Glycine/D-amino acid oxidases (deaminating)		1119	372		COG0665	pfam01266
Arthrobacter sp. H41	2520703139	L-aspartate oxidase (EC 1.4.3.16)		1632	543	EC:1.4.3.16	COG0029	pfam00890 pfam02910
Arthrobacter sp. H41	2520703435	Acyl-coenzyme A oxidase (EC 1.3.3.6)		2109	702	EC:1.3.3.6	COG1960	pfam00441 pfam01756 pfam02770
Arthrobacter sp. H41	2520703876	alkylhydroperoxidase AhpD family core domain		543	180		COG2128	pfam02627
Arthrobacter sp. H41	2520704132	Protoporphyrinogen oxidase		801	266		COG1232	pfam01593
Arthrobacter sp. H41	2520704133	Protoporphyrinogen oxidase		612	204		COG1232	pfam13450
Arthrobacter sp. H41	2520704363	urate oxidase		939	312	EC:1.7.3.3	COG3648	pfam01014
Arthrobacter sp. H41	2520704730	Putative multicopper oxidases		1395	464		COG2132	pfam07731 pfam07732
Arthrobacter sp. H41	2520704799	Uncharacterized protein required for cytochrome oxidase assembly		984	327		COG1612	pfam02628
Arthrobacter sp. H41	2520704878	choline oxidase (EC 1.1.3.17)		1509	502		COG2303	pfam00732 pfam05199
Arthrobacter sp. H41	2520704905	Sulfite oxidase and related enzymes		915	304		COG2041	pfam00174 pfam03404
Arthrobacter sp. H41	2520704943	Glycine/D-amino acid oxidases (deaminating)		1500	499		COG0665	pfam00355 pfam01266
Arthrobacter sp. H41	2520704996	Monoamine oxidase		1323	440	EC:1.4.3.10	COG1231	pfam01593
Arthrobacter sp. H41	2520705056	Pyridoxamine 5'-phosphate oxidase (EC 1.4.3.5)		663	220	EC:1.4.3.5	COG0259	pfam01243 pfam10590
Arthrobacter sp. H41	2520705090	cytochrome c oxidase, subunit II		870	289	EC:1.9.3.1	COG1622	pfam00116
Arthrobacter sp. H41	2520705091	cytochrome c oxidase, subunit I		1722	573	EC:1.9.3.1	COG0843	pfam00115
Arthrobacter sp. H41	2520705092	Cytochrome c oxidase subunit IV		402	133			pfam12270
Arthrobacter sp. H41	2520705098	Heme/copper-type cytochrome/quinol oxidase, subunit 3		579	192	EC:1.9.3.1	COG1845	pfam00510
Arthrobacter sp. H41	2520705523	Monoamine oxidase		1398	465	EC:1.4.3.10	COG1231	pfam01593
Arthrobacter sp. H41	2520705660	Animal haem peroxidase		1125	375			pfam03098
Arthrobacter sp. H41	2520705724	sarcosine oxidase, beta subunit family, heterotetrameric form		1152	383	EC:1.5.3.1	COG0665	pfam01266
Arthrobacter sp. H41	2520705725	sarcosine oxidase, delta subunit family, heterotetrameric form		420	139	EC:1.5.3.1	COG4311	pfam04267
Arthrobacter sp. H41	2520705730	Sarcosine oxidase gamma subunit		426	141		COG4583	pfam04268
Arthrobacter sp. H41	2520705910	choline oxidase (EC 1.1.3.17)		1641	546		COG2303	pfam00732 pfam05199
Arthrobacter sp. H41	2520706155	cytochrome bd-I ubiquinol oxidase subunit 2 apoprotein		1023	340	EC 1.10.3.10	COG1294	pfam02322
Arthrobacter sp. H41	2520706156	Cytochrome bd-type quinol oxidase, subunit 1		1620	539	EC:1.10.3.-	COG1271	pfam01654
Arthrobacter sp. H5	2520714483	putative oxygen-independent coproporphyrinogen III oxidase		1230	409	EC:1.3.99.22	COG0635	pfam04055
Arthrobacter sp. H5	2520714501	dihydroorotate oxidase A (EC 1.3.3.1)		1089	362	EC:1.3.98.1	COG0167	pfam01180
Arthrobacter sp. H5	2520714505	cytochrome c oxidase, subunit II		852	283	EC:1.9.3.1	COG1622	pfam00116
Arthrobacter sp. H5	2520714506	cytochrome c oxidase, subunit I		1725	574	EC:1.9.3.1	COG0843	pfam00115
Arthrobacter sp. H5	2520714507	Cytochrome c oxidase subunit IV		402	133			pfam12270
Arthrobacter sp. H5	2520714512	Heme/copper-type cytochrome/quinol oxidase, subunit 3		579	192	EC:1.9.3.1	COG1845	pfam00510
Arthrobacter sp. H5	2520714565	Acyl-coenzyme A oxidase (EC 1.3.3.6)		2097	698	EC:1.3.3.6	COG1960	pfam00441 pfam01756 pfam02770 pfam02771
Arthrobacter sp. H5	2520714600	Uncharacterized protein required for cytochrome oxidase assembly		942	313		COG1612	pfam02628
Arthrobacter sp. H5	2520714879	Monoamine oxidase		1401	466	EC:1.4.3.10	COG1231	pfam01593
Arthrobacter sp. H5	2520715061	alkylhydroperoxidase AhpD family core domain		540	179		COG2128	pfam02627
Arthrobacter sp. H5	2520715287	Putative multicopper oxidases		1947	649		COG2132	pfam00395 pfam07731 pfam07732
Arthrobacter sp. H5	2520715291	Animal haem peroxidase/Hemolysin-type calcium-binding repeat (2 copies)		1872	623		COG2931	pfam00353 pfam03098
Arthrobacter sp. H5	2520715292	Animal haem peroxidase		597	198			pfam03098
Arthrobacter sp. H5	2520715293	Animal haem peroxidase		729	242			pfam03098
Arthrobacter sp. H5	2520715327	L-aspartate oxidase (EC 1.4.3.16)		1536	511	EC:1.4.3.16	COG0029	pfam00890 pfam02910
Arthrobacter sp. H5	2520715652	Pyridoxamine 5'-phosphate oxidase (EC 1.4.3.5)		642	213	EC:1.4.3.5	COG0259	pfam01243 pfam10590
Arthrobacter sp. H5	2520715681	Glutathione peroxidase		495	164	EC:1.11.1.9	COG0386	pfam00255
Arthrobacter sp. H5	2520715684	Putative multicopper oxidases		1371	456		COG2132	pfam07732
Arthrobacter sp. H5	2520715685	Putative multicopper oxidases		1626	541		COG2132	pfam07732
Arthrobacter sp. H5	2520715988	Glycine/D-amino acid oxidases (deaminating)		1074	357		COG0665	pfam01266
Arthrobacter sp. H5	2520716378	glycine oxidase (EC 1.4.3.19)		1137	378	EC:1.4.3.19	COG0665	pfam01266
Arthrobacter sp. H5	2520716387	protoporphyrinogen oxidase		1428	475	EC:1.3.3.4	COG1232	pfam13450
Arthrobacter sp. H5	2520716611	alkylhydroperoxidase AhpD family core domain		348	115		COG0599	pfam02627
Arthrobacter sp. H5	2520717136	nitroalkane oxidase (EC 1.7.3.1)		1107	368		COG2070	pfam03060
Arthrobacter sp. H5	2520717277	Glycine/D-amino acid oxidases (deaminating)		1488	495		COG0665	pfam00355 pfam01266
Arthrobacter sp. H5	2520717333	urate oxidase		921	306	EC:1.7.3.3	COG3648	pfam01014
Arthrobacter sp. H5	2520717679	Putative multicopper oxidases		1506	501		COG2132	pfam00394 pfam07731 pfam07732
Arthrobacter sp. H5	2520717752	Sulfite oxidase and related enzymes		1599	532		COG2041	pfam00174 pfam03404
Arthrobacter sp. H5	2520717968	alkylhydroperoxidase AhpD family core domain		543	180		COG2128	pfam02627
Arthrobacter sp. H5	2520718093	dimethylglycine oxidase (EC 1.5.3.10)		2544	847		COG0404	pfam01266 pfam01571 pfam08669
Arthrobacter sp. H5	2520718406	Sulfite oxidase and related enzymes		1062	353		COG2041	pfam00174 pfam03404
Arthrobacter sp. H5	2520718427	Cytochrome c oxidase caa3 assembly factor (Caa3_CtaG)		270	89			pfam09678
Arthrobacter sp. H5	2520718467	Glycine/D-amino acid oxidases (deaminating)		1284	427	EC:1.4.99.1	COG0665	pfam01266
Arthrobacter sp. H5	2520718484	Sulfite oxidase and related enzymes		1800	599		COG2041	pfam00033 pfam00174
Arthrobacter sp. H5	2520718487	alkylhydroperoxidase AhpD family core domain		372	123		COG2128	pfam02627
Arthrobacter sp. H5	2520718731	Putative multicopper oxidases		1626	541		COG2132	pfam07731 pfam07732
Arthrobacter sp. H5	2520718747	Cytochrome bd-type quinol oxidase, subunit 1		1599	532	EC:1.10.3.-	COG1271	pfam01654
Arthrobacter sp. H5	2520718748	cytochrome bd-I ubiquinol oxidase subunit 2 apoprotein		1023	340	EC 1.10.3.10	COG1294	pfam02322
Arthrobacter sp. H5	2520718817	Putative multicopper oxidases		1056	351		COG2132	pfam07731 pfam07732
Arthrobacter sp. I3	2518676737	Glycine/D-amino acid oxidases (deaminating)		1131	376	EC:1.5.3.1	COG0665	pfam01266
Arthrobacter sp. I3	2518676884	alkylhydroperoxidase AhpD family core domain		492	163		COG2128	pfam02627
Arthrobacter sp. I3	2518676919	urate oxidase		909	302	EC:1.7.3.3	COG3648	pfam01014
Arthrobacter sp. I3	2518676935	Cu2+-containing amine oxidase		1938	645	EC:1.4.3.21	COG3733	pfam01179 pfam02728
Arthrobacter sp. I3	2518676968	dimethylglycine oxidase (EC 1.5.3.10)		2457	819		COG0404	pfam01266 pfam01571 pfam08669
Arthrobacter sp. I3	2518676991	Cu2+-containing amine oxidase		1932	643	EC:1.4.3.21	COG3733	pfam01179 pfam02727 pfam02728
Arthrobacter sp. I3	2518677039	Sulfite oxidase and related enzymes		594	197		COG2041	pfam00174
Arthrobacter sp. I3	2518677141	putative oxygen-independent coproporphyrinogen III oxidase		1239	412	EC:1.3.99.22	COG0635	pfam04055
Arthrobacter sp. I3	2518677168	dihydroorotate oxidase A (EC 1.3.3.1)		1074	357	EC:1.3.98.1	COG0167	pfam01180
Arthrobacter sp. I3	2518677172	cytochrome c oxidase, subunit II		873	290	EC:1.9.3.1	COG1622	pfam00116
Arthrobacter sp. I3	2518677173	Heme/copper-type cytochrome/quinol oxidases, subunit 1		1353	451	EC:1.9.3.1	COG0843	pfam00115
Arthrobacter sp. I3	2518677175	Cytochrome c oxidase subunit IV.		402	133			pfam12270
Arthrobacter sp. I3	2518677177	Cytochrome c oxidase subunit IV.		402	133			pfam12270
Arthrobacter sp. I3	2518677183	Heme/copper-type cytochrome/quinol oxidase, subunit 3		579	192	EC:1.9.3.1	COG1845	pfam00510
Arthrobacter sp. I3	2518677268	Glycine/D-amino acid oxidases (deaminating)		1575	524		COG0665	pfam00355 pfam01266
Arthrobacter sp. I3	2518677303	Bacterial Ig-like domain./Animal haem peroxidase./Fibronectin type III domain.		5379	1792		COG2931	pfam00041 pfam03098 pfam13205
Arthrobacter sp. I3	2518677304	Putative multicopper oxidases		1710	569		COG2132	pfam07731 pfam07732
Arthrobacter sp. I3	2518677396	Sulfite oxidase and related enzymes		1719	572		COG2041	pfam00174 pfam03404
Arthrobacter sp. I3	2518677470	Pyridoxamine 5'-phosphate oxidase (EC 1.4.3.5)		537	178	EC:1.4.3.5	COG0259	pfam01243 pfam10590
Arthrobacter sp. I3	2518677534	Monoamine oxidase		1698	565	EC:1.13.12.3	COG1231	pfam01593
Arthrobacter sp. I3	2518677983	Glutathione peroxidase		486	161	EC:1.11.1.9	COG0386	pfam00255
Arthrobacter sp. I3	2518678020	Glycine/D-amino acid oxidases (deaminating)		1416	471		COG0665	pfam01266
Arthrobacter sp. I3	2518678087	sarcosine oxidase, beta subunit family, heterotetrameric form		1221	406	EC:1.5.3.1	COG0665	pfam01266
Arthrobacter sp. I3	2518678088	sarcosine oxidase, delta subunit family, heterotetrameric form		330	109	EC:1.5.3.1	COG4311	pfam04267
Arthrobacter sp. I3	2518678090	Sarcosine oxidase gamma subunit		636	211	EC:1.5.3.1	COG4583	pfam04268
Arthrobacter sp. I3	2518678204	Monoamine oxidase		1389	462	EC:1.4.3.10	COG1231	pfam01593
Arthrobacter sp. I3	2518678265	Glycine/D-amino acid oxidases (deaminating)		1125	374		COG0665	pfam01266
Arthrobacter sp. I3	2518678361	Uncharacterized protein required for cytochrome oxidase assembly		855	284		COG1612	pfam02628
Arthrobacter sp. I3	2518678417	Acyl-coenzyme A oxidase (EC 1.3.3.6)		2181	726	EC:1.3.3.6	COG1960	pfam00441 pfam01756 pfam02770 pfam02771
Arthrobacter sp. I3	2518678635	nitroalkane oxidase (EC 1.7.3.1)		1050	349	EC:1.13.12.16	COG2070	pfam03060
Arthrobacter sp. I3	2518679152	Putative multicopper oxidases		1248	415		COG2132	pfam07731 pfam07732
Arthrobacter sp. I3	2518679200	Sulfite oxidase and related enzymes		984	327		COG2041	pfam00174 pfam03404
Arthrobacter sp. I3	2518679407	cytochrome bd-I ubiquinol oxidase subunit 1 apoprotein		1596	531	EC 1.10.3.10	COG1271	pfam01654
Arthrobacter sp. I3	2518679408	cytochrome bd-I ubiquinol oxidase subunit 2 apoprotein		1050	349	EC 1.10.3.10	COG1294	pfam02322
Arthrobacter sp. I3	2518679414	Putative multicopper oxidases		1461	486		COG2132	pfam00394 pfam07731 pfam07732
Arthrobacter sp. I3	2518679819	Sulfite oxidase and related enzymes		993	330	EC:1.7.1.1	COG2041	pfam00174 pfam03404
Arthrobacter sp. I3	2518680891	Glycine/D-amino acid oxidases (deaminating)		1146	381	EC:1.5.3.1	COG0665	pfam01266
Arthrobacter sp. I3	2518680954	Glycine/D-amino acid oxidases (deaminating)		1122	373		COG0665	pfam01266
Arthrobacter sp. I3	2518681112	glycine oxidase (EC 1.4.3.19)		1311	436	EC:1.4.3.19	COG0665	pfam01266
Arthrobacter sp. I3	2518681249	Protoporphyrinogen oxidase		651	217		COG1232	pfam13450
Arthrobacter sp. I3	2518681431	Glycine/D-amino acid oxidases (deaminating)		1122	373		COG0665	pfam01266
Arthrobacter chlorophenolicus A6	643590902	protoporphyrinogen oxidase		1431	476	EC:1.3.3.4	COG1232	pfam13450
Arthrobacter chlorophenolicus A6	643590911	glycine oxidase ThiO		1365	454	EC:1.4.3.19	COG0665	pfam01266
Arthrobacter chlorophenolicus A6	643591277	Bilirubin oxidase		1611	536		COG2132	pfam07731 pfam07732
Arthrobacter chlorophenolicus A6	643591285	Animal heme peroxidase		5139	1712		COG2931	pfam03098
Arthrobacter chlorophenolicus A6	643591611	aldehyde oxidase and xanthine dehydrogenase molybdopterin binding		2832	943		COG1529 COG2080	pfam00111 pfam01315 pfam01799 pfam02738
Arthrobacter chlorophenolicus A6	643591619	urate oxidase		909	302	EC:1.7.3.3	COG3648	pfam01014
Arthrobacter chlorophenolicus A6	643591745	protoporphyrinogen oxidase		537	178	EC:1.3.5.3	COG4635	pfam12724
Arthrobacter chlorophenolicus A6	643591772	catalase/peroxidase HPI		2307	768	EC:1.11.1.21	COG0376	pfam00141
Arthrobacter chlorophenolicus A6	643591927	Sarcosine oxidase		1170	389	EC:1.5.3.1	COG0665	pfam01266
Arthrobacter chlorophenolicus A6	643591935	Pyranose oxidase		1497	498		COG2303	pfam00732 pfam05199 pfam05834
Arthrobacter chlorophenolicus A6	643591978	Amine oxidase (copper-containing)		2010	669	EC:1.4.3.21	COG3733	pfam01179 pfam02728
Arthrobacter chlorophenolicus A6	643591993	amine oxidase		1386	461	EC:1.3.3.4	COG1232	pfam01593
Arthrobacter chlorophenolicus A6	643591998	Sarcosine oxidase		651	216	EC:1.5.3.1	COG4583	pfam04268
Arthrobacter chlorophenolicus A6	643591999	sarcosine oxidase, alpha subunit family		2943	980	EC:1.5.3.1	COG0404 COG0492	pfam01571 pfam08669 pfam12831 pfam13510
Arthrobacter chlorophenolicus A6	643592000	sarcosine oxidase, delta subunit family		411	136	EC:1.5.3.1	COG4311	pfam04267
Arthrobacter chlorophenolicus A6	643592001	sarcosine oxidase, beta subunit family		1221	406	EC:1.5.3.1	COG0665	pfam01266
Arthrobacter chlorophenolicus A6	643592044	pyridoxamine 5'-phosphate oxidase-related FMN-binding		465	154		COG3467	pfam12900
Arthrobacter chlorophenolicus A6	643592084	Sarcosine oxidase		1131	376	EC:1.5.3.1	COG0665	pfam01266
Arthrobacter phenanthrenivorans Sphe3	650464665	alkylhydroperoxidase AhpD family core domain protein		468	155		COG2128	pfam02627
Arthrobacter phenanthrenivorans Sphe3	650464682	monoamine oxidase		1386	461	EC:1.4.3.10	COG1231	pfam01593
Arthrobacter phenanthrenivorans Sphe3	650464817	pyranose oxidase		1560	519		COG2303	pfam00732 pfam05199
Arthrobacter phenanthrenivorans Sphe3	650464833	pyranose oxidase		1578	525		COG2303	pfam00732 pfam05199
Arthrobacter phenanthrenivorans Sphe3	650464859	sarcosine oxidase, gamma subunit family, heterotetrameric form		639	212	EC:1.5.3.1	COG4583	pfam04268
Arthrobacter phenanthrenivorans Sphe3	650464860	sarcosine oxidase, alpha subunit family, heterotetrameric form		2946	981	EC:1.5.3.1	COG0404	pfam01571 pfam08669 pfam12831 pfam13510
Arthrobacter phenanthrenivorans Sphe3	650464861	sarcosine oxidase, delta subunit family, heterotetrameric form		405	134	EC:1.5.3.1	COG4311	pfam04267
Arthrobacter phenanthrenivorans Sphe3	650464862	sarcosine oxidase, beta subunit family, heterotetrameric form		1221	406	EC:1.5.3.1	COG0665	pfam01266
Arthrobacter phenanthrenivorans Sphe3	650465233	glutathione peroxidase		486	161	EC:1.11.1.9	COG0386	pfam00255
Arthrobacter phenanthrenivorans Sphe3	650465303	glycine/D-amino acid oxidase, deaminating		1506	501		COG0665	pfam00355 pfam01266
Arthrobacter phenanthrenivorans Sphe3	650465425	glycolate oxidase, subunit GlcD		1389	462	EC:1.1.3.15	COG0277	pfam01565 pfam02913
Arthrobacter phenanthrenivorans Sphe3	650465773	monoamine oxidase		1734	577	EC:1.13.12.3	COG1231	pfam01593
Arthrobacter phenanthrenivorans Sphe3	650465944	glycine/D-amino acid oxidase, deaminating		1122	373		COG0665	pfam01266
Arthrobacter phenanthrenivorans Sphe3	650466009	glycine/D-amino acid oxidase, deaminating		1089	362	EC:1.5.3.1	COG0665	pfam01266
Arthrobacter phenanthrenivorans Sphe3	650466050	sulfite oxidase-like oxidoreductase		1482	493		COG2041	pfam00174 pfam03404
Arthrobacter phenanthrenivorans Sphe3	650466105	Pyridoxamine 5'-phosphate oxidase		537	178	EC:1.4.3.5	COG0259	pfam01243 pfam10590
Arthrobacter phenanthrenivorans Sphe3	650466221	cytochrome bd-type quinol oxidase, subunit 1		1614	537	EC:1.10.3.-	COG1271	pfam01654
Arthrobacter phenanthrenivorans Sphe3	650466222	cytochrome d oxidase cyd, subunit II		1050	349	EC:1.10.3.-	COG1294	pfam02322
Arthrobacter phenanthrenivorans Sphe3	650466345	alkylhydroperoxidase AhpD family core domain protein		612	203		COG2128
Arthrobacter phenanthrenivorans Sphe3	650466368	prenyltransferase and squalene oxidase repeat protein		981	326			pfam13243
Arthrobacter phenanthrenivorans Sphe3	650466435	uncharacterized protein required for cytochrome oxidase assembly		945	314		COG1612	pfam02628
Arthrobacter phenanthrenivorans Sphe3	650466554	heme/copper-type cytochrome/quinol oxidase, subunit 3		675	224	EC:1.9.3.1	COG1845	pfam00510
Arthrobacter phenanthrenivorans Sphe3	650466562	cytochrome c oxidase, subunit I		1674	557	EC:1.9.3.1	COG0843	pfam00115
Arthrobacter phenanthrenivorans Sphe3	650466563	cytochrome c oxidase, subunit II		873	290	EC:1.9.3.1	COG1622	pfam00116
Arthrobacter phenanthrenivorans Sphe3	650466567	dihydroorotate oxidase A		1068	355	EC:1.3.98.1	COG0167	pfam01180
Arthrobacter phenanthrenivorans Sphe3	650466585	coproporphyrinogen III oxidase, anaerobic		1182	393	EC:1.3.99.22	COG0635	pfam04055
Arthrobacter phenanthrenivorans Sphe3	650466715	Pyridoxamine 5'-phosphate oxidase		564	187		COG3467	pfam12900
Arthrobacter phenanthrenivorans Sphe3	650467030	L-aspartate oxidase		1629	542	EC:1.4.3.16	COG0029	pfam00890 pfam02910
Arthrobacter phenanthrenivorans Sphe3	650467231	protoporphyrinogen oxidase		1461	486	EC:1.3.3.4	COG1232	pfam13450
Arthrobacter phenanthrenivorans Sphe3	650467241	glycine oxidase		1305	434	EC:1.4.3.19	COG0665	pfam01266
Arthrobacter phenanthrenivorans Sphe3	650467670	glycolate oxidase, subunit GlcD		1371	456	EC:1.1.3.15	COG0277	pfam01565 pfam02913
Arthrobacter phenanthrenivorans Sphe3	650467695	putative multicopper oxidase		1482	493		COG2132	pfam00394 pfam07731 pfam07732
Arthrobacter phenanthrenivorans Sphe3	650467731	cytochrome c oxidase, subunit II		930	309	EC:1.9.3.1	COG1622	pfam00116
Arthrobacter phenanthrenivorans Sphe3	650467732	cytochrome c oxidase, subunit I		1755	584	EC:1.9.3.1	COG0843	pfam00115
Arthrobacter phenanthrenivorans Sphe3	650467915	sulfite oxidase-like oxidoreductase		1575	524		COG2041	pfam00174 pfam03404
Arthrobacter phenanthrenivorans Sphe3	650467933	uricase (urate oxidase)		915	304	EC:1.7.3.3	COG3648	pfam01014
Arthrobacter phenanthrenivorans Sphe3	650468079	catalase/peroxidase HPI		2295	764	EC:1.11.1.21	COG0376	pfam00141
Arthrobacter phenanthrenivorans Sphe3	650468226	glycine/D-amino acid oxidase, deaminating		1182	393		COG0665	pfam01266
Arthrobacter phenanthrenivorans Sphe3	650468322	sarcosine oxidase, monomeric form		1143	380	EC:1.5.3.1	COG0665	pfam01266
Arthrobacter phenanthrenivorans Sphe3	650468371	sulfite oxidase-like oxidoreductase		1128	375		COG2041	pfam00174 pfam03404
