# Supplementary material for: Genomic and phenotypic insights into the ecology of Arthrobacter from Antarctic soils
Source: BMC Genomics. 2015 Feb 5;16(1):36. doi: 10.1186/s12864-015-1220-2 (PMC4326396; doi:10.1186/s12864-015-1220-2)
Supplement: Additional file 7: — Number of genes associated with sugar biosynthesis pathways in temperate and Antarctic Arthrobacter genomes. [file 12864_2015_1220_MOESM7_ESM.xlsx]

## Sheet: Functionfull14689_19-nov-2013
Additional file 7: Number of genes associated with sugar biosynthesis pathways in temperate and Antarctic Arthrobacter genomes.
Reaction pathway	Function ID	A. aurescens	A. castelli	A. chlorophenolicus	A. globiformis	A. nitroguajacolicus	A. phenanthrenivorans	A. sp FB46	35/47	Br18	H14	H20	H41	H5	I3
acetan biosynthesis	MetaCyc:PWY-6658	1	0	2	3	2	1	4	1	5	0	1	3	2	3
ADP-L-glycero-b-D-manno-heptose biosynthesis	MetaCyc:PWY0-1241	2	0	1	2	2	1	1	0	1	0	0	1	0	1
ajugose biosynthesis I (galactinol-dependent)	MetaCyc:PWY-5342	1	0	2	3	2	1	4	1	5	0	1	3	2	3
ajugose biosynthesis II (galactinol-independent)	MetaCyc:PWY-5343	1	0	2	3	2	1	4	1	5	0	1	3	2	3
alginate biosynthesis I	MetaCyc:PWY-6073	1	1	2	1	1	1	1	1	1	1	1	1	1	1
alginate biosynthesis II	MetaCyc:PWY-6082	1	1	2	1	1	1	1	1	1	1	1	1	1	1
Calvin-Benson-Bassham cycle	MetaCyc:CALVIN-PWY	20	12	13	24	22	11	17	13	11	11	10	8	13	12
carrageenan biosynthesis	MetaCyc:PWY-6403	3	2	3	3	3	3	3	3	2	2	2	1	4	3
CDP-3,6-dideoxyhexose biosynthesis	MetaCyc:PWY-5833	1	0	0	0	0	0	0	0	0	0	0	0	0	0
CDP-D-arabitol biosynthesis	MetaCyc:PWY-6998	2	1	1	1	1	1	1	1	1	1	1	1	1	1
CDP-D-mannitol biosynthesis	MetaCyc:PWY-7127	2	1	1	1	1	1	1	1	1	1	1	1	1	1
cellulose biosynthesis	MetaCyc:PWY-1001	2	0	1	1	2	0	1	0	1	1	0	0	1	1
chitin biosynthesis	MetaCyc:PWY-6981	3	2	4	3	2	3	4	2	1	2	2	2	2	3
CMP-legionaminate biosynthesis I	MetaCyc:PWY-6749	13	8	9	11	12	8	11	9	8	10	10	7	12	12
CMP-N-acetylneuraminate biosynthesis II (bacteria)	MetaCyc:PWY-6139	0	0	0	0	0	2	0	0	0	0	0	0	0	0
dolichyl-diphosphooligosaccharide biosynthesis	MetaCyc:MANNOSYL-CHITO-DOLICHOL-BIOSYNTHESIS	1	1	1	2	1	1	1	1	2	1	2	1	1	1
dTDP-3-acetamido-3,6-dideoxy-α-D-galactose biosynthesis	MetaCyc:PWY-6953	4	3	2	0	2	2	2	1	3	0	1	3	1	2
dTDP-D-desosamine biosynthesis	MetaCyc:PWY-6942	4	4	2	0	2	2	3	2	3	2	1	3	2	2
dTDP-D-olivose, dTDP-D-oliose & dTDP-D-mycarose biosynthesis	MetaCyc:PWY-6973	12	10	10	7	11	9	9	7	8	6	9	8	10	14
dTDP-L-megosamine biosynthesis	MetaCyc:PWY-7104	13	12	11	8	12	10	11	8	9	9	9	8	12	15
dTDP-L-mycarose biosynthesis	MetaCyc:PWY-6976	14	11	11	8	13	10	10	8	8	6	9	8	10	15
dTDP-L-olivose biosynthesis	MetaCyc:PWY-6974	10	7	6	4	8	6	6	6	6	3	6	6	7	10
dTDP-L-rhamnose biosynthesis I	MetaCyc:DTDPRHAMSYN-PWY	6	4	3	0	3	3	3	1	4	0	1	4	1	3
dTDP-L-rhamnose biosynthesis II	MetaCyc:PWY-3221	4	3	2	0	2	2	2	1	3	0	1	3	1	2
fructan biosynthesis	MetaCyc:PWY-822	2	0	3	4	3	2	5	1	5	0	1	3	2	4
fructan degradation	MetaCyc:PWY-862	2	2	2	3	2	2	2	2	2	2	2	2	2	2
galactose degradation III	MetaCyc:PWY-3821	9	5	9	9	6	6	9	5	6	5	4	5	5	8
GDP-&alpha;-D-perosamine biosynthesis	MetaCyc:PWY-5739	1	0	0	1	1	0	0	0	0	0	0	0	1	0
GDP-6-deoxy-D-talose biosynthesis	MetaCyc:PWY-5738	1	0	0	1	1	0	0	0	0	0	0	0	1	0
GDP-D-glycero-a-D-manno-heptose biosynthesis	MetaCyc:PWY-6478	2	0	1	2	2	1	1	0	1	0	0	1	0	1
GDP-D-rhamnose biosynthesis	MetaCyc:GDPRHAMSYN-PWY	1	0	0	1	1	0	0	0	0	0	0	0	1	0
GDP-glucose biosynthesis	MetaCyc:PWY-5661	5	7	4	3	6	3	5	2	2	2	4	2	5	3
GDP-L-colitose biosynthesis	MetaCyc:PWY-5740	1	0	0	1	1	0	0	0	0	0	0	0	1	0
GDP-L-fucose biosynthesis I (from GDP-D-mannose)	MetaCyc:PWY-66	2	0	0	2	2	0	0	0	0	0	0	0	2	0
GDP-L-galactose biosynthesis	MetaCyc:PWY-5115	2	1	1	1	2	1	1	1	0	0	0	0	0	1
GDP-mannose biosynthesis	MetaCyc:PWY-5659	5	5	5	5	5	5	7	5	4	5	4	5	4	3
gluconeogenesis I	MetaCyc:GLUCONEO-PWY	20	19	19	25	22	21	24	16	12	16	14	13	16	22
glycogen biosynthesis I (from ADP-D-Glucose)	MetaCyc:GLYCOGENSYNTH-PWY	3	2	3	3	3	3	3	4	4	2	2	4	3	3
glycogen biosynthesis II (from UDP-D-Glucose)	MetaCyc:PWY-5067	3	1	4	3	2	3	3	2	2	1	1	2	2	3
glycogen degradation I	MetaCyc:GLYCOCAT-PWY	9	10	10	8	10	9	11	7	8	5	9	6	9	9
heparan sulfate biosynthesis (late stages)	MetaCyc:PWY-6558	0	0	2	0	0	2	2	0	2	2	1	1	0	2
homogalacturonan biosynthesis	MetaCyc:PWY-1061	4	4	5	4	5	4	4	2	2	3	3	2	3	5
starch biosynthesis	MetaCyc:PWY-622	5	4	5	5	5	5	6	6	5	4	4	6	5	5
starch degradation I	MetaCyc:PWY-842	7	5	9	8	7	9	8	7	8	5	7	6	6	8
starch degradation II	MetaCyc:PWY-6724	3	3	5	5	3	4	4	4	4	3	4	3	4	4
sucrose biosynthesis	MetaCyc:SUCSYN-PWY	10	9	10	10	10	9	11	10	8	8	9	8	9	8
trehalose biosynthesis I	MetaCyc:TRESYN-PWY	3	2	3	3	3	2	3	2	2	2	2	2	2	4
trehalose biosynthesis II	MetaCyc:PWY-881	3	1	4	5	4	2	6	2	6	1	2	4	3	6
trehalose biosynthesis III	MetaCyc:TREHALOSESYN-PWY	2	1	2	2	2	1	2	1	1	1	1	1	1	3
trehalose biosynthesis IV	MetaCyc:PWY-2622	2	1	2	2	2	2	1	1	1	1	1	1	1	1
trehalose biosynthesis V	MetaCyc:PWY-2661	2	2	2	2	2	2	2	2	2	2	2	2	2	2
UDP-D-apiose biosynthesis (from UDP-D-glucuronate)	MetaCyc:PWY-5113	1	1	1	1	1	1	1	1	1	1	0	1	1	1
UDP-D-xylose and UDP-D-glucuronate biosynthesis	MetaCyc:PWY-4821	3	2	1	4	2	1	2	1	2	1	0	1	2	1
UDP-N-acetyl-D-galactosamine biosynthesis II	MetaCyc:PWY-5514	7	9	7	5	9	6	10	3	2	3	6	3	7	5
UDP-N-acetyl-D-glucosamine biosynthesis I	MetaCyc:UDPNAGSYN-PWY	3	3	3	4	3	3	4	2	3	3	3	2	3	3
UDP-N-acetyl-D-glucosamine biosynthesis II	MetaCyc:UDPNACETYLGALSYN-PWY	2	2	2	3	2	2	3	1	2	2	2	2	2	2
undecaprenyl-diphosphate-linked di- and trisaccharide biosynthesis	MetaCyc:PWY-7037	1	0	2	3	2	1	4	1	5	0	1	3	2	3
xanthan biosynthesis	MetaCyc:PWY-6655	1	0	2	3	2	1	4	1	5	0	1	3	2	3
xyloglucan biosynthesis	MetaCyc:PWY-5936	1	0	2	3	2	1	4	1	5	0	1	3	2	3
