# Supplementary material for: Genomic and phenotypic insights into the ecology of Arthrobacter from Antarctic soils
Source: BMC Genomics. 2015 Feb 5;16(1):36. doi: 10.1186/s12864-015-1220-2 (PMC4326396; doi:10.1186/s12864-015-1220-2)
Supplement: Additional file 8: — Genes associated with histidine kinase signal transduction systems identified in temperate and Antarctic Arthrobacter genomes. [file 12864_2015_1220_MOESM8_ESM.xlsx]

## Sheet: gene_export24908
Additional file 8: Genes associated with histidine kinase signal transduction systems identified in temperate and Antarctic Arthrobacter genomes.
Genome	gene_oid	Product Name	DNA Seq Length	AA Seq Length	Enzymes	COGs	Pfams
Arthrobacter aurescens TC1	639799273	putative signal transduction histidine kinase	1191	396		COG4585	pfam02518
Arthrobacter aurescens TC1	639799305	putative signal transduction histidine kinase	1230	409		COG4585	pfam02518 pfam07730
Arthrobacter aurescens TC1	639799387	putative signal transduction histidine kinase	1239	412		COG4585	pfam07730
Arthrobacter aurescens TC1	639799538	putative Two component sensor histidine kinase	1578	525		COG3290	pfam00989 pfam02518
Arthrobacter aurescens TC1	639799561	putative signal transduction histidine kinase	1416	471		COG0642	pfam00512 pfam00672 pfam02518
Arthrobacter aurescens TC1	639799633	putative signal transduction histidine kinase	1497	498	EC:2.7.13.3	COG0642	pfam00512 pfam00672 pfam02518
Arthrobacter aurescens TC1	639799724	putative signal transduction histidine kinase	1227	408	EC:2.7.13.3	COG5002	pfam00512 pfam02518
Arthrobacter aurescens TC1	639799901	putative signal transduction histidine kinase domains protein	1626	541		COG5002	pfam00512 pfam02518
Arthrobacter aurescens TC1	639800262	putative signal transduction histidine kinase	1701	566	EC:2.7.13.3	COG3290	pfam02518
Arthrobacter aurescens TC1	639800327	putative signal transduction histidine kinase	1203	400	EC:2.7.13.3	COG3275	pfam02518 pfam06580
Arthrobacter aurescens TC1	639800389	putative signal transduction histidine kinase	1254	417		COG0642	pfam00512 pfam02518
Arthrobacter aurescens TC1	639800479	putative signal transduction histidine kinase	1647	548		COG3290	pfam02518 pfam13188
Arthrobacter aurescens TC1	639801291	putative signal transduction histidine kinase	1185	394		COG4585	pfam02518 pfam07730
Arthrobacter aurescens TC1	639801471	putative signal transduction histidine kinase	1470	489		COG3920	pfam02518 pfam07568 pfam08448 pfam12282
Arthrobacter aurescens TC1	639801483	putative signal transduction histidine kinase	1989	662	EC:2.7.13.3	COG0642	pfam00512 pfam00672 pfam02518
Arthrobacter aurescens TC1	639801755	putative signal transduction histidine kinase	1512	503		COG4585	pfam04024 pfam13581
Arthrobacter aurescens TC1	639801806	sensor histidine kinase	1536	511	EC:2.7.13.3	COG2205	pfam00512 pfam02518
Arthrobacter aurescens TC1	639802009	putative signal transduction histidine kinase	3462	1153		COG0642	pfam00072 pfam00512 pfam01627 pfam02518 pfam13426
Arthrobacter aurescens TC1	639802014	putative two-component sensor histidine kinase domains protein	1644	547		COG5002	pfam00512 pfam02518
Arthrobacter aurescens TC1	639802190	putative signal transduction histidine kinase domain protein	474	157		COG4585	pfam02518
Arthrobacter aurescens TC1	639802709	putative two-component sensor histidine kinase	1230	409		COG2205	pfam00512 pfam01590 pfam02518
Arthrobacter aurescens TC1	639802927	putative signal transduction histidine kinase	1170	389		COG4585	pfam02518 pfam07730
Arthrobacter aurescens TC1	639802939	putative signal transduction histidine kinase	1281	426		COG4585	pfam02518 pfam07730
Arthrobacter castelli DSM 16402	2524528618	Signal transduction histidine kinase	1203	400		COG4585	pfam02518 pfam07730
Arthrobacter castelli DSM 16402	2524528712	Signal transduction histidine kinase regulating citrate/malate metabolism	1566	521	EC:2.7.13.3	COG3290	pfam00989 pfam02518
Arthrobacter castelli DSM 16402	2524528836	Histidine kinase	1551	516		COG4585	pfam07730
Arthrobacter castelli DSM 16402	2524529394	Histidine kinase	1356	451		COG4585	pfam07730
Arthrobacter castelli DSM 16402	2524529461	Signal transduction histidine kinase	1662	553		COG0642	pfam00512 pfam00672 pfam02518
Arthrobacter castelli DSM 16402	2524529486	Signal transduction histidine kinase	1416	471		COG0642	pfam00512 pfam00672 pfam02518
Arthrobacter castelli DSM 16402	2524529667	Signal transduction histidine kinase	1734	577	EC:2.7.13.3	COG0642	pfam00512 pfam00672 pfam02518
Arthrobacter castelli DSM 16402	2524529686	Signal transduction histidine kinase	1479	492		COG3920	pfam02518 pfam07568 pfam08448 pfam12282
Arthrobacter castelli DSM 16402	2524529692	Signal transduction histidine kinase	1104	367		COG4585	pfam02518 pfam07730
Arthrobacter castelli DSM 16402	2524529711	Signal transduction histidine kinase	1254	417		COG4585	pfam02518 pfam07730
Arthrobacter castelli DSM 16402	2524529848	Signal transduction histidine kinase	1245	414		COG4585	pfam02518 pfam07730
Arthrobacter castelli DSM 16402	2524530191	His Kinase A (phospho-acceptor) domain/Histidine kinase-, DNA gyrase B-, and HSP90-like ATPase	1221	406	EC:2.7.13.3	COG5002	pfam00512 pfam02518
Arthrobacter castelli DSM 16402	2524530468	Signal transduction histidine kinase	1203	400		COG4585	pfam02518 pfam07730
Arthrobacter castelli DSM 16402	2524530766	Signal transduction histidine kinase	1368	455		COG4585	pfam07730 pfam13796
Arthrobacter castelli DSM 16402	2524530799	Signal transduction histidine kinase regulating citrate/malate metabolism	1893	630	EC:2.7.13.3	COG3290	pfam00989 pfam02518
Arthrobacter castelli DSM 16402	2524530902	Signal transduction histidine kinase regulating citrate/malate metabolism	1668	555		COG3290	pfam02518 pfam13188
Arthrobacter castelli DSM 16402	2524531288	Signal transduction histidine kinase	1524	507	EC:2.7.13.3	COG0642	pfam00512 pfam00672 pfam02518
Arthrobacter castelli DSM 16402	2524531586	Signal transduction histidine kinase	1257	418		COG4585	pfam07730
Arthrobacter castelli DSM 16402	2524531594	Signal transduction histidine kinase	1254	417		COG4585	pfam02518 pfam07730
Arthrobacter castelli DSM 16402	2524531602	Signal transduction histidine kinase	1251	416	EC:2.7.13.3	COG4585	pfam02518 pfam07730
Arthrobacter castelli DSM 16402	2524531612	Signal transduction histidine kinase	1464	487		COG4585	pfam02518 pfam07730
Arthrobacter castelli DSM 16402	2524531763	Signal transduction histidine kinase	1980	659		COG4585	pfam02518 pfam07730 pfam13796
Arthrobacter castelli DSM 16402	2524531940	Signal transduction histidine kinase	2676	891		COG0642	pfam00512 pfam00672 pfam02518 pfam13777
Arthrobacter chlorophenolicus A6	643588554	GAF sensor signal transduction histidine kinase	1215	404		COG0642	pfam00512 pfam01590 pfam02518
Arthrobacter chlorophenolicus A6	643588631	multi-sensor signal transduction histidine kinase	1692	563		COG0642	pfam00512 pfam02518
Arthrobacter chlorophenolicus A6	643588993	signal transduction histidine kinase regulating citrate/malate metabolism	1575	524		COG3290	pfam00989 pfam02518
Arthrobacter chlorophenolicus A6	643589041	histidine kinase	1203	400		COG4585	pfam02518 pfam07730
Arthrobacter chlorophenolicus A6	643589112	histidine kinase	1443	480		COG0642	pfam00512 pfam00672 pfam02518
Arthrobacter chlorophenolicus A6	643589200	histidine kinase	1494	497	EC:2.7.13.3	COG0642	pfam00512 pfam00672 pfam02518
Arthrobacter chlorophenolicus A6	643589250	histidine kinase	1269	422	EC:2.7.13.3	COG5002	pfam00512 pfam02518
Arthrobacter chlorophenolicus A6	643589303	histidine kinase	1434	477	EC:2.7.13.3	COG0642	pfam00512 pfam00672 pfam02518
Arthrobacter chlorophenolicus A6	643589383	histidine kinase	1656	551		COG0642	pfam00512 pfam02518
Arthrobacter chlorophenolicus A6	643589753	signal transduction histidine kinase regulating citrate/malate metabolism	1728	575	EC:2.7.13.3	COG3290	pfam00989 pfam02518
Arthrobacter chlorophenolicus A6	643589802	signal transduction histidine kinase, LytS	1182	393	EC:2.7.13.3	COG3275	pfam02518 pfam06580
Arthrobacter chlorophenolicus A6	643589938	signal transduction histidine kinase regulating citrate/malate metabolism	1710	569		COG3290	pfam02518 pfam13188
Arthrobacter chlorophenolicus A6	643590053	signal transduction histidine kinase, LytS	843	280
Arthrobacter chlorophenolicus A6	643590114	GAF sensor signal transduction histidine kinase	1608	535		COG4585	pfam01590 pfam02518 pfam07730
Arthrobacter chlorophenolicus A6	643590120	osmosensitive K+ channel signal transduction histidine kinase	2550	849	EC:2.7.13.3	COG2205	pfam00512 pfam00582 pfam02518 pfam02702
Arthrobacter chlorophenolicus A6	643590673	histidine kinase	1194	397		COG4585	pfam02518 pfam07730
Arthrobacter chlorophenolicus A6	643590836	signal transduction histidine kinase	1473	490		COG3920	pfam02518 pfam07568 pfam08448 pfam12282
Arthrobacter chlorophenolicus A6	643590849	histidine kinase	1794	597	EC:2.7.13.3	COG0642	pfam00512 pfam00672 pfam02518
Arthrobacter chlorophenolicus A6	643591122	putative signal transduction histidine kinase	1434	477		COG1983 COG4585	pfam04024
Arthrobacter chlorophenolicus A6	643591280	histidine kinase	1410	469		COG4585	pfam02518 pfam07730
Arthrobacter chlorophenolicus A6	643591282	histidine kinase	1551	516		COG0642	pfam00512 pfam00672 pfam02518
Arthrobacter chlorophenolicus A6	643591292	histidine kinase	1662	553		COG5002	pfam00512 pfam02518
Arthrobacter chlorophenolicus A6	643591788	histidine kinase	1302	433		COG4585	pfam02518 pfam07730
Arthrobacter chlorophenolicus A6	643591815	histidine kinase	477	158		COG4585	pfam02518
Arthrobacter chlorophenolicus A6	643591860	GAF sensor signal transduction histidine kinase	1239	412		COG4251	pfam00512 pfam01590 pfam02518
Arthrobacter chlorophenolicus A6	643592322	histidine kinase	1377	458		COG4585	pfam02518 pfam07730
Arthrobacter globiformis NBRC 12137	2520162349	putative two-component histidine kinase	1713	570		COG5002	pfam00512 pfam02518
Arthrobacter globiformis NBRC 12137	2520162600	putative two-component histidine kinase	1191	396		COG4585	pfam07730
Arthrobacter globiformis NBRC 12137	2520163028	putative two-component histidine kinase	1200	399		COG4585	pfam02518 pfam07730
Arthrobacter globiformis NBRC 12137	2520163311	putative two-component histidine kinase	1773	590		COG0642	pfam00512 pfam02518
Arthrobacter globiformis NBRC 12137	2520163396	putative two-component histidine kinase	1839	612		COG4585	pfam02518 pfam07730
Arthrobacter globiformis NBRC 12137	2520163410	putative two-component histidine kinase	1884	627	EC:2.7.13.3	COG2205	pfam00582 pfam02702 pfam13493
Arthrobacter globiformis NBRC 12137	2520163527	putative two-component histidine kinase	1275	424		COG4585	pfam02518 pfam07730
Arthrobacter globiformis NBRC 12137	2520164025	two-component histidine kinase SenX3	1287	428	EC:2.7.13.3	COG5002	pfam00512 pfam02518
Arthrobacter globiformis NBRC 12137	2520164085	putative two-component histidine kinase	1611	536	EC:2.7.13.3	COG0642	pfam00512 pfam00672 pfam02518
Arthrobacter globiformis NBRC 12137	2520164354	putative two-component histidine kinase	1737	578		COG3290	pfam02518 pfam13188
Arthrobacter globiformis NBRC 12137	2520164435	putative two-component histidine kinase	1728	575	EC:2.7.13.3	COG3290	pfam02518
Arthrobacter globiformis NBRC 12137	2520164867	putative two-component histidine kinase	1374	457		COG0642	pfam00512 pfam00672 pfam02518
Arthrobacter globiformis NBRC 12137	2520164875	putative two-component histidine kinase	1269	422		COG0642	pfam00512 pfam01590 pfam02518
Arthrobacter globiformis NBRC 12137	2520164958	putative two-component histidine kinase	1575	524		COG3290	pfam00989 pfam02518
Arthrobacter globiformis NBRC 12137	2520165223	putative two-component histidine kinase	1668	555		COG5002	pfam00512 pfam02518
Arthrobacter globiformis NBRC 12137	2520165225	putative two-component histidine kinase	486	161		COG4585	pfam02518
Arthrobacter globiformis NBRC 12137	2520165277	putative two-component histidine kinase	1404	467		COG4585	pfam04024
Arthrobacter globiformis NBRC 12137	2520165411	putative two-component histidine kinase	1695	564		COG0642	pfam00512 pfam00672 pfam02518
Arthrobacter globiformis NBRC 12137	2520165413	putative two-component histidine kinase	1392	463		COG4585	pfam02518 pfam07730
Arthrobacter globiformis NBRC 12137	2520165617	putative two-component histidine kinase	1692	563		COG5002	pfam00512 pfam02518
Arthrobacter globiformis NBRC 12137	2520165693	putative two-component histidine kinase	1590	529	EC:2.7.13.3	COG0642	pfam00512 pfam00672 pfam02518
Arthrobacter globiformis NBRC 12137	2520165828	putative two-component histidine kinase	1470	489		COG3920	pfam02518 pfam07568 pfam08448 pfam12282
Arthrobacter globiformis NBRC 12137	2520165841	two-component histidine kinase MtrB	2055	684	EC:2.7.13.3	COG0642	pfam00512 pfam00672 pfam02518
Arthrobacter globiformis NBRC 12137	2520166089	two-component histidine kinase KdpD	2046	681	EC:2.7.13.3	COG2205	pfam00512 pfam00582 pfam02518
Arthrobacter globiformis NBRC 12137	2520166310	putative two-component histidine kinase	1467	488		COG0642	pfam00512 pfam00672 pfam02518
Arthrobacter globiformis NBRC 12137	2520166398	putative two-component histidine kinase	1233	410	EC:2.7.13.3	COG3275	pfam02518 pfam06580
Arthrobacter globiformis NBRC 12137	2520166602	putative two-component histidine kinase	2190	729		COG4191	pfam02518 pfam13589
Arthrobacter globiformis NBRC 12137	2520166627	putative two-component histidine kinase	1302	433		COG4585	pfam02518 pfam07730
Arthrobacter globiformis NBRC 12137	2520166780	putative two-component histidine kinase	480	159		COG4585	pfam02518
Arthrobacter nitroguajacolicus Rue61a	2510535083	putative signal transduction histidine kinase	1230	409		COG4585	pfam02518 pfam07730
Arthrobacter nitroguajacolicus Rue61a	2510535165	putative signal transduction histidine kinase	1239	412		COG4585	pfam07730
Arthrobacter nitroguajacolicus Rue61a	2510535338	putative signal transduction histidine kinase	1416	471		COG0642	pfam00512 pfam00672 pfam02518
Arthrobacter nitroguajacolicus Rue61a	2510535400	putative signal transduction histidine kinase	1497	498	EC:2.7.13.3	COG0642	pfam00512 pfam00672 pfam02518
Arthrobacter nitroguajacolicus Rue61a	2510535494	signal-transduction histidine kinase SenX	1227	408	EC:2.7.13.3	COG5002	pfam00512 pfam02518
Arthrobacter nitroguajacolicus Rue61a	2510535602	sensor histidine kinase YycG	1410	469	EC:2.7.13.3	COG0642	pfam00512 pfam00672 pfam02518
Arthrobacter nitroguajacolicus Rue61a	2510536135	putative signal transduction histidine kinase	1254	417		COG0642	pfam00512 pfam02518
Arthrobacter nitroguajacolicus Rue61a	2510536597	redox sensor histidine kinase response regulator DevS	1716	571		COG4585	pfam02518 pfam07730 pfam13185
Arthrobacter nitroguajacolicus Rue61a	2510537301	putative sensor histidine kinase	1128	375		COG4585	pfam02518 pfam07730
Arthrobacter nitroguajacolicus Rue61a	2510537485	putative sensor histidine kinase PdtaS	1470	489		COG3920	pfam02518 pfam07568 pfam08448 pfam12282
Arthrobacter nitroguajacolicus Rue61a	2510537497	sensor histidine kinase MtrB	1884	627	EC:2.7.13.3	COG0642	pfam00512 pfam00672 pfam02518
Arthrobacter nitroguajacolicus Rue61a	2510537767	putative signal transduction histidine kinase	1572	523		COG4585	pfam04024 pfam13581
Arthrobacter nitroguajacolicus Rue61a	2510538018	hybrid signal transduction histidine kinase J	3462	1153		COG0642	pfam00072 pfam00512 pfam01627 pfam02518 pfam13426
Arthrobacter nitroguajacolicus Rue61a	2510538023	sensor histidine kinase ResE	1644	547		COG5002	pfam00512 pfam02518
Arthrobacter nitroguajacolicus Rue61a	2510538199	putative signal transduction histidine kinase domain protein	474	157		COG4585	pfam02518
Arthrobacter nitroguajacolicus Rue61a	2510538950	putative sensor histidine kinase	1290	429		COG4585	pfam02518 pfam07730
Arthrobacter nitroguajacolicus Rue61a	2510538961	putative signal transduction histidine kinase	1281	426		COG4585	pfam02518 pfam07730
Arthrobacter phenanthrenivorans Sphe3	650464894	signal transduction histidine kinase	1644	547		COG0642	pfam00512 pfam02518 pfam13492
Arthrobacter phenanthrenivorans Sphe3	650465133	signal transduction histidine kinase regulating citrate/malate metabolism	1578	525		COG3290	pfam00989 pfam02518
Arthrobacter phenanthrenivorans Sphe3	650465181	signal transduction histidine kinase	1266	421		COG4585	pfam02518 pfam07730
Arthrobacter phenanthrenivorans Sphe3	650465255	signal transduction histidine kinase	1455	484		COG0642	pfam00512 pfam00672 pfam02518
Arthrobacter phenanthrenivorans Sphe3	650465354	signal transduction histidine kinase	1524	507	EC:2.7.13.3	COG0642	pfam00512 pfam00672 pfam02518
Arthrobacter phenanthrenivorans Sphe3	650465405	histidine kinase	1248	415	EC:2.7.13.3	COG5002	pfam00512 pfam02518
Arthrobacter phenanthrenivorans Sphe3	650465461	signal transduction histidine kinase	1476	491	EC:2.7.13.3	COG0642	pfam00512 pfam00672 pfam02518
Arthrobacter phenanthrenivorans Sphe3	650465532	histidine kinase	1656	551		COG0642	pfam00512 pfam02518
Arthrobacter phenanthrenivorans Sphe3	650465935	signal transduction histidine kinase regulating citrate/malate metabolism	1734	577	EC:2.7.13.3	COG3290	pfam02518
Arthrobacter phenanthrenivorans Sphe3	650466297	signal transduction histidine kinase	1527	508	EC:2.7.13.3	COG0642	pfam00512 pfam00672 pfam02518
Arthrobacter phenanthrenivorans Sphe3	650466498	histidine kinase with GAF domain	1686	561		COG4585	pfam02518 pfam07730 pfam13185
Arthrobacter phenanthrenivorans Sphe3	650466705	histidine kinase with GAF domain	1683	560		COG4585	pfam02518 pfam07730 pfam13185
Arthrobacter phenanthrenivorans Sphe3	650467167	signal transduction histidine kinase	1467	488		COG3920	pfam02518 pfam07568 pfam08448 pfam12282
Arthrobacter phenanthrenivorans Sphe3	650467180	signal transduction histidine kinase	1923	640	EC:2.7.13.3	COG0642	pfam00512 pfam00672 pfam02518
Arthrobacter phenanthrenivorans Sphe3	650467438	signal transduction histidine kinase	1422	473		COG4585	pfam02518 pfam04024
Arthrobacter phenanthrenivorans Sphe3	650467599	histidine kinase with GAF domain	1677	558		COG4585	pfam02518 pfam07730 pfam13185
Arthrobacter phenanthrenivorans Sphe3	650467612	signal transduction histidine kinase	1245	414		COG4585	pfam02518 pfam07730
Arthrobacter phenanthrenivorans Sphe3	650467629	signal transduction histidine kinase	1029	342	EC:2.7.13.3	COG4585	pfam00672 pfam02518 pfam07730
Arthrobacter phenanthrenivorans Sphe3	650468119	signal transduction histidine kinase	1284	427		COG4585	pfam02518 pfam07730
Arthrobacter phenanthrenivorans Sphe3	650468122	histidine kinase	477	158		COG4585	pfam02518
Arthrobacter phenanthrenivorans Sphe3	650468533	signal transduction histidine kinase	1371	456		COG4585	pfam02518 pfam07730
Arthrobacter sp. 35/47	2520706637	Signal transduction histidine kinase	1446	481	EC:2.7.13.3	COG0642	pfam00512 pfam00672 pfam02518
Arthrobacter sp. 35/47	2520707107	GAF domain/Response regulator receiver domain/Histidine kinase/Histidine kinase-, DNA gyrase B-, and HSP90-like ATPase/Bacterial regulatory proteins, luxR family	1881	626		COG4585	pfam00072 pfam00196 pfam02518 pfam07730 pfam13492
Arthrobacter sp. 35/47	2520707228	His Kinase A (phospho-acceptor) domain/Histidine kinase-, DNA gyrase B-, and HSP90-like ATPase	1659	552		COG5002	pfam00512 pfam02518
Arthrobacter sp. 35/47	2520707229	Histidine kinase-, DNA gyrase B-, and HSP90-like ATPase	471	156		COG4585	pfam02518
Arthrobacter sp. 35/47	2520707489	Signal transduction histidine kinase regulating citrate/malate metabolism	1641	546		COG3290	pfam02518 pfam13188
Arthrobacter sp. 35/47	2520707701	Signal transduction histidine kinase	1701	566		COG0642	pfam00512 pfam00672 pfam02518
Arthrobacter sp. 35/47	2520708003	Signal transduction histidine kinase	1257	418		COG4585	pfam02518 pfam07730
Arthrobacter sp. 35/47	2520708043	Signal transduction histidine kinase regulating citrate/malate metabolism	1629	542	EC:2.7.13.3	COG3290	pfam02518
Arthrobacter sp. 35/47	2520708253	Signal transduction histidine kinase	1629	542		COG0642	pfam00072 pfam00512 pfam02518
Arthrobacter sp. 35/47	2520708284	Signal transduction histidine kinase	1503	500		COG3920	pfam02518 pfam07568 pfam08448 pfam12282
Arthrobacter sp. 35/47	2520708297	Signal transduction histidine kinase	1716	571	EC:2.7.13.3	COG0642	pfam00512 pfam00672 pfam02518
Arthrobacter sp. 35/47	2520709043	GAF domain/Histidine kinase/Histidine kinase-, DNA gyrase B-, and HSP90-like ATPase	1668	555		COG4585	pfam02518 pfam07730 pfam13185
Arthrobacter sp. 35/47	2520709074	His Kinase A (phospho-acceptor) domain/Histidine kinase-, DNA gyrase B-, and HSP90-like ATPase	1482	493	EC:2.7.13.3	COG2205	pfam00512 pfam02518
Arthrobacter sp. 35/47	2520709116	Histidine kinase-, DNA gyrase B-, and HSP90-like ATPase	324	107		COG5002	pfam02518
Arthrobacter sp. 35/47	2520709509	His Kinase A (phospho-acceptor) domain/Histidine kinase-, DNA gyrase B-, and HSP90-like ATPase	1143	380	EC:2.7.13.3	COG5002	pfam00512 pfam02518
Arthrobacter sp. Br18	2519153847	His Kinase A (phospho-acceptor) domain./Histidine kinase-, DNA gyrase B-, and HSP90-like ATPase.	1668	555		COG5002	pfam00512 pfam02518
Arthrobacter sp. Br18	2519153977	Signal transduction histidine kinase	1542	513		COG0642	pfam00512 pfam00672 pfam02518
Arthrobacter sp. Br18	2519154138	Signal transduction histidine kinase regulating citrate/malate metabolism	1692	563	EC:2.7.13.3	COG3290	pfam00989 pfam02518
Arthrobacter sp. Br18	2519154242	GAF domain./Histidine kinase.	1011	337		COG4585	pfam07730 pfam13492
Arthrobacter sp. Br18	2519154430	Signal transduction histidine kinase	1716	571		COG0642	pfam00512 pfam00672 pfam02518
Arthrobacter sp. Br18	2519154558	Signal transduction histidine kinase	1146	381		COG4585	pfam02518 pfam07730
Arthrobacter sp. Br18	2519155698	Signal transduction histidine kinase	1707	568		COG5002	pfam00512 pfam02518
Arthrobacter sp. Br18	2519155807	Histidine kinase-, DNA gyrase B-, and HSP90-like ATPase.	1389	462		COG0642	pfam02518
Arthrobacter sp. Br18	2519155994	His Kinase A (phospho-acceptor) domain./Histidine kinase-, DNA gyrase B-, and HSP90-like ATPase.	1644	547		COG5002	pfam00512 pfam02518
Arthrobacter sp. Br18	2519156360	Histidine kinase.	2079	692		COG4585	pfam07730
Arthrobacter sp. Br18	2519156370	Signal transduction histidine kinase	1722	573	EC:2.7.13.3	COG0642	pfam00512 pfam00672 pfam02518
Arthrobacter sp. Br18	2519156413	Signal transduction histidine kinase	1464	487	EC:2.7.13.3	COG0642	pfam00512 pfam00672 pfam02518
Arthrobacter sp. Br18	2519156465	Signal transduction histidine kinase	1479	492		COG3920	pfam02518 pfam07568 pfam08448 pfam12282
Arthrobacter sp. Br18	2519156562	His Kinase A (phospho-acceptor) domain./Histidine kinase-, DNA gyrase B-, and HSP90-like ATPase.	1224	407	EC:2.7.13.3	COG5002	pfam00512 pfam02518
Arthrobacter sp. Br18	2519156624	Signal transduction histidine kinase regulating citrate/malate metabolism	1680	559		COG3290	pfam02518 pfam13188
Arthrobacter sp. Br18	2519156744	GAF domain./Histidine kinase./Histidine kinase-, DNA gyrase B-, and HSP90-like ATPase.	1668	555		COG4585	pfam02518 pfam07730 pfam13185
Arthrobacter sp. Br18	2519157147	His Kinase A (phospho-acceptor) domain./Histidine kinase-, DNA gyrase B-, and HSP90-like ATPase.	1497	498	EC:2.7.13.3	COG2205	pfam00512 pfam02518
Arthrobacter sp. FB24	639687586	periplasmic sensor signal transduction histidine kinase	1455	484		COG0642	pfam00512 pfam00672 pfam02518
Arthrobacter sp. FB24	639687911	multi-sensor signal transduction histidine kinase	1701	566		COG0642	pfam00512 pfam01590 pfam02518
Arthrobacter sp. FB24	639688283	periplasmic sensor signal transduction histidine kinase	1221	406		COG4585	pfam02518 pfam07730
Arthrobacter sp. FB24	639688384	periplasmic sensor signal transduction histidine kinase	1434	477		COG0642	pfam00512 pfam00672 pfam02518
Arthrobacter sp. FB24	639688453	periplasmic sensor signal transduction histidine kinase	1533	510	EC:2.7.13.3	COG0642	pfam00512 pfam00672 pfam02518
Arthrobacter sp. FB24	639688525	histidine kinase	1221	406	EC:2.7.13.3	COG5002	pfam00512 pfam02518
Arthrobacter sp. FB24	639688589	periplasmic sensor signal transduction histidine kinase	1440	479	EC:2.7.13.3	COG0642	pfam00512 pfam00672 pfam02518
Arthrobacter sp. FB24	639688673	periplasmic sensor signal transduction histidine kinase	1668	555		COG5002	pfam00512 pfam02518
Arthrobacter sp. FB24	639689112	signal transduction histidine kinase regulating citrate/malate metabolism	1776	591	EC:2.7.13.3	COG3290	pfam00989 pfam02518
Arthrobacter sp. FB24	639689187	signal transduction histidine kinase, LytS	1218	405	EC:2.7.13.3	COG3275	pfam02518 pfam06580
Arthrobacter sp. FB24	639689207	signal transduction histidine kinase regulating citrate/malate metabolism	1671	556		COG3290	pfam00989 pfam02518
Arthrobacter sp. FB24	639689253	periplasmic sensor signal transduction histidine kinase	1242	413		COG0642	pfam00512 pfam02518
Arthrobacter sp. FB24	639689343	signal transduction histidine kinase regulating citrate/malate metabolism	1632	543		COG3290	pfam02518 pfam13188
Arthrobacter sp. FB24	639689466	signal transduction histidine kinase, LytS	822	273
Arthrobacter sp. FB24	639689586	histidine kinase	423	140		COG4585	pfam02518
Arthrobacter sp. FB24	639689594	periplasmic sensor signal transduction histidine kinase	1764	587		COG5002	pfam00512 pfam02518
Arthrobacter sp. FB24	639689691	osmosensitive K+ channel signal transduction histidine kinase	2652	883	EC:2.7.13.3	COG2205	pfam00512 pfam00582 pfam02518 pfam02702 pfam13493
Arthrobacter sp. FB24	639689943	putative signal transduction histidine kinase	1698	565		COG4585	pfam01590 pfam02518 pfam07730
Arthrobacter sp. FB24	639690518	signal transduction histidine kinase	1470	489		COG3920	pfam02518 pfam07568 pfam08448 pfam12282
Arthrobacter sp. FB24	639690531	periplasmic sensor signal transduction histidine kinase	1806	601	EC:2.7.13.3	COG0642	pfam00512 pfam00672 pfam02518
Arthrobacter sp. FB24	639690823	putative signal transduction histidine kinase	1443	480		COG1983 COG4585	pfam04024 pfam13581
Arthrobacter sp. FB24	639690877	periplasmic sensor signal transduction histidine kinase	1581	526	EC:2.7.13.3	COG2205	pfam00512 pfam02518
Arthrobacter sp. FB24	639691284	putative signal transduction histidine kinase	1671	556		COG4585	pfam01590 pfam02518 pfam07730
Arthrobacter sp. FB24	639691315	putative signal transduction histidine kinase	1875	624		COG4585	pfam02518 pfam07730
Arthrobacter sp. FB24	639691318	histidine kinase	474	157		COG4585	pfam02518
Arthrobacter sp. FB24	639691555	GAF sensor signal transduction histidine kinase	1236	411		COG2205	pfam00512 pfam01590 pfam02518
Arthrobacter sp. FB24	639691618	periplasmic sensor signal transduction histidine kinase	1728	575		COG5002	pfam00512 pfam02518
Arthrobacter sp. FB24	639691966	putative signal transduction histidine kinase	1335	444		COG4585	pfam02518 pfam07730
Arthrobacter sp. FB24	639691979	periplasmic sensor signal transduction histidine kinase	1305	434		COG4585	pfam02518 pfam07730
Arthrobacter sp. H14	2520710111	Signal transduction histidine kinase	1317	438		COG4585	pfam02518
Arthrobacter sp. H14	2520710342	Signal transduction histidine kinase	1737	578	EC:2.7.13.3	COG0642	pfam00512 pfam00672 pfam02518
Arthrobacter sp. H14	2520710356	Signal transduction histidine kinase	1479	492		COG3920	pfam02518 pfam07568 pfam08448 pfam12282
Arthrobacter sp. H14	2520710511	Histidine kinase/Histidine kinase-, DNA gyrase B-, and HSP90-like ATPase	1380	459		COG4585	pfam02518 pfam07730
Arthrobacter sp. H14	2520710702	Signal transduction histidine kinase	1623	540		COG0642	pfam00512 pfam00672 pfam02518
Arthrobacter sp. H14	2520710999	Signal transduction histidine kinase	1512	503	EC:2.7.13.3	COG0642	pfam00512 pfam00672 pfam02518
Arthrobacter sp. H14	2520711154	Signal transduction histidine kinase regulating citrate/malate metabolism	1647	548		COG3290	pfam02518 pfam13188
Arthrobacter sp. H14	2520711512	Osmosensitive K+ channel histidine kinase	2583	860	EC:2.7.13.3	COG2205	pfam00512 pfam00582 pfam02518 pfam02702
Arthrobacter sp. H14	2520711600	Signal transduction histidine kinase	1422	473		COG0642	pfam00512 pfam00672 pfam02518
Arthrobacter sp. H14	2520711919	Signal transduction histidine kinase	1227	408		COG5002	pfam00512 pfam02518
Arthrobacter sp. H14	2520712330	Signal transduction histidine kinase regulating citrate/malate metabolism	1839	612	EC:2.7.13.3	COG3290	pfam02518
Arthrobacter sp. H14	2520712368	GAF domain/Histidine kinase/Histidine kinase-, DNA gyrase B-, and HSP90-like ATPase	1653	550		COG4585	pfam02518 pfam07730 pfam13185
Arthrobacter sp. H14	2520712637	His Kinase A (phospho-acceptor) domain/Histidine kinase-, DNA gyrase B-, and HSP90-like ATPase	1203	400	EC:2.7.13.3	COG5002	pfam00512 pfam02518
Arthrobacter sp. H14	2520712691	His Kinase A (phospho-acceptor) domain/Histidine kinase-, DNA gyrase B-, and HSP90-like ATPase	1743	580		COG0642	pfam00512 pfam02518
Arthrobacter sp. H14	2520712724	His Kinase A (phospho-acceptor) domain/Histidine kinase-, DNA gyrase B-, and HSP90-like ATPase	1656	551		COG5002	pfam00512 pfam02518
Arthrobacter sp. H14	2520712780	His Kinase A (phospho-acceptor) domain/GAF domain/Response regulator receiver domain/Histidine kinase-, DNA gyrase B-, and HSP90-like ATPase	1755	584		COG5002	pfam00072 pfam00512 pfam02518 pfam13492
Arthrobacter sp. H14	2520713064	His Kinase A (phospho-acceptor) domain/Histidine kinase-, DNA gyrase B-, and HSP90-like ATPase	909	302		COG0642	pfam00512 pfam02518
Arthrobacter sp. H14	2520713363	Signal transduction histidine kinase	1260	419		COG4585	pfam02518 pfam07730
Arthrobacter sp. H14	2520713437	Signal transduction histidine kinase regulating citrate/malate metabolism	1632	543		COG3290	pfam00989 pfam02518
Arthrobacter sp. H14	2520714281	Signal transduction histidine kinase	1008	335		COG4585	pfam02518
Arthrobacter sp. H20	2518673373	Histidine kinase./GAF domain.	672	223		COG4585	pfam01590 pfam07730
Arthrobacter sp. H20	2518673379	Signal transduction histidine kinase	1302	433		COG4585	pfam07730
Arthrobacter sp. H20	2518673608	Signal transduction histidine kinase	1278	425		COG4585	pfam02518 pfam07730
Arthrobacter sp. H20	2518673806	Signal transduction histidine kinase	1752	584		COG0642	pfam00174 pfam00512 pfam02518
Arthrobacter sp. H20	2518674109	Signal transduction histidine kinase	1638	545	EC:2.7.13.3	COG0642	pfam00512 pfam00672 pfam02518
Arthrobacter sp. H20	2518674122	Signal transduction histidine kinase	1476	491		COG3920	pfam02518 pfam07568 pfam08448 pfam12282
Arthrobacter sp. H20	2518674205	Histidine kinase-, DNA gyrase B-, and HSP90-like ATPase./Histidine kinase.	1266	421		COG4585	pfam02518 pfam07730
Arthrobacter sp. H20	2518674271	Signal transduction histidine kinase	1284	427		COG4585	pfam02518 pfam07730
Arthrobacter sp. H20	2518674304	His Kinase A (phospho-acceptor) domain./Histidine kinase-, DNA gyrase B-, and HSP90-like ATPase.	1524	507	EC:2.7.13.3	COG2205	pfam00512 pfam02518
Arthrobacter sp. H20	2518674326	Histidine kinase.	2016	671		COG4585	pfam07730
Arthrobacter sp. H20	2518674567	Signal transduction histidine kinase	1455	484	EC:2.7.13.3	COG0642	pfam00512 pfam00672 pfam02518
Arthrobacter sp. H20	2518674862	Signal transduction histidine kinase	1404	467		COG0642	pfam00512 pfam00672 pfam02518
Arthrobacter sp. H20	2518674888	His Kinase A (phospho-acceptor) domain./Histidine kinase-, DNA gyrase B-, and HSP90-like ATPase.	1206	401	EC:2.7.13.3	COG5002	pfam00512 pfam02518
Arthrobacter sp. H20	2518675059	Signal transduction histidine kinase	1347	448		COG4585	pfam07730
Arthrobacter sp. H20	2518675220	Histidine kinase-, DNA gyrase B-, and HSP90-like ATPase.	270	89		COG4585	pfam02518
Arthrobacter sp. H20	2518675221	Histidine kinase.	996	331		COG4585	pfam07730
Arthrobacter sp. H20	2518675303	Histidine kinase-, DNA gyrase B-, and HSP90-like ATPase./Histidine kinase.	1107	368		COG4585	pfam02518 pfam07730
Arthrobacter sp. H20	2518676339	Signal transduction histidine kinase	1101	367		COG4585	pfam02518 pfam07730
Arthrobacter sp. H20	2518676352	Signal transduction histidine kinase	1740	579		COG5002	pfam00512 pfam02518
Arthrobacter sp. H41	2520702896	Signal transduction histidine kinase	1437	478		COG0642	pfam00512 pfam00672 pfam02518
Arthrobacter sp. H41	2520702927	Histidine kinase/Histidine kinase-, DNA gyrase B-, and HSP90-like ATPase	1413	470		COG4585	pfam02518 pfam07730
Arthrobacter sp. H41	2520703018	Signal transduction histidine kinase	1686	561		COG5002	pfam00512 pfam02518
Arthrobacter sp. H41	2520703350	Signal transduction histidine kinase	1254	417		COG4585	pfam02518 pfam07730
Arthrobacter sp. H41	2520703517	Signal transduction histidine kinase	1740	579	EC:2.7.13.3	COG0642	pfam00512 pfam00672 pfam02518
Arthrobacter sp. H41	2520703533	Signal transduction histidine kinase	1479	492		COG3920	pfam02518 pfam07568 pfam08448 pfam12282
Arthrobacter sp. H41	2520703922	Signal transduction histidine kinase	1542	513		COG0642	pfam00512 pfam00672 pfam02518
Arthrobacter sp. H41	2520704228	Histidine kinase-, DNA gyrase B-, and HSP90-like ATPase	441	146		COG2205	pfam02518
Arthrobacter sp. H41	2520704832	Signal transduction histidine kinase	1644	547		COG0642	pfam00512 pfam02518
Arthrobacter sp. H41	2520704928	His Kinase A (phospho-acceptor) domain/Histidine kinase-, DNA gyrase B-, and HSP90-like ATPase	1227	408	EC:2.7.13.3	COG5002	pfam00512 pfam02518
Arthrobacter sp. H41	2520704990	His Kinase A (phospho-acceptor) domain/Histidine kinase-, DNA gyrase B-, and HSP90-like ATPase	900	300		COG5002	pfam00512 pfam02518
Arthrobacter sp. H41	2520705517	Histidine kinase	2001	666		COG4585	pfam07730
Arthrobacter sp. H41	2520705834	His Kinase A (phospho-acceptor) domain/Histidine kinase-, DNA gyrase B-, and HSP90-like ATPase/Domain of unknown function (DUF4118)	1476	491	EC:2.7.13.3	COG2205	pfam00512 pfam02518 pfam13493
Arthrobacter sp. H41	2520705872	Signal transduction histidine kinase regulating citrate/malate metabolism	1665	554		COG3290	pfam02518 pfam13188
Arthrobacter sp. H5	2520714856	Signal transduction histidine kinase	1710	569		COG5002	pfam00512 pfam02518
Arthrobacter sp. H5	2520714920	Signal transduction histidine kinase	927	308		COG0642	pfam00512 pfam00672 pfam02518
Arthrobacter sp. H5	2520714953	Signal transduction histidine kinase	1263	420		COG4585	pfam02518 pfam07730
Arthrobacter sp. H5	2520715014	Histidine kinase-, DNA gyrase B-, and HSP90-like ATPase	474	157		COG4585	pfam02518
Arthrobacter sp. H5	2520715015	His Kinase A (phospho-acceptor) domain/Histidine kinase-, DNA gyrase B-, and HSP90-like ATPase	1659	552		COG5002	pfam00512 pfam02518
Arthrobacter sp. H5	2520715118	Signal transduction histidine kinase	1497	498	EC:2.7.13.3	COG0642	pfam00512 pfam00672 pfam02518
Arthrobacter sp. H5	2520715202	Histidine kinase/Histidine kinase-, DNA gyrase B-, and HSP90-like ATPase	741	246		COG4585	pfam02518 pfam07730
Arthrobacter sp. H5	2520715273	Signal transduction histidine kinase	1278	425		COG4585	pfam02518 pfam07730
Arthrobacter sp. H5	2520715604	GAF domain/Histidine kinase/Histidine kinase-, DNA gyrase B-, and HSP90-like ATPase	1674	557		COG4585	pfam02518 pfam07730 pfam13185
Arthrobacter sp. H5	2520715639	Signal transduction histidine kinase	1347	448		COG4585	pfam07730
Arthrobacter sp. H5	2520716883	Signal transduction histidine kinase	1770	589	EC:2.7.13.3	COG0642	pfam00512 pfam00672 pfam02518
Arthrobacter sp. H5	2520716898	Signal transduction histidine kinase	1479	492		COG3920	pfam02518 pfam07568 pfam08448 pfam12282
Arthrobacter sp. H5	2520717014	Signal transduction histidine kinase regulating citrate/malate metabolism	1629	542		COG3290	pfam02518 pfam13188
Arthrobacter sp. H5	2520717193	Signal transduction histidine kinase	1320	439		COG0642	pfam00512 pfam00672 pfam02518
Arthrobacter sp. H5	2520717490	Signal transduction histidine kinase	1140	379		COG4585	pfam02518 pfam07730
Arthrobacter sp. H5	2520717496	Signal transduction histidine kinase	1251	416		COG4585	pfam02518 pfam07730
Arthrobacter sp. H5	2520717545	His Kinase A (phospho-acceptor) domain/Response regulator receiver domain/Histidine kinase-, DNA gyrase B-, and HSP90-like ATPase	1650	549		COG2205	pfam00072 pfam00512 pfam02518
Arthrobacter sp. H5	2520717708	His Kinase A (phospho-acceptor) domain/Histidine kinase-, DNA gyrase B-, and HSP90-like ATPase	1245	414	EC:2.7.13.3	COG5002	pfam00512 pfam02518
Arthrobacter sp. H5	2520718338	Signal transduction histidine kinase	1653	550		COG0642	pfam00512 pfam00672 pfam02518
Arthrobacter sp. H5	2520718408	Signal transduction histidine kinase	918	305		COG0642	pfam00512 pfam02518
Arthrobacter sp. I3	2518677278	Signal transduction histidine kinase	1473	490		COG0642	pfam00512 pfam00672 pfam02518
Arthrobacter sp. I3	2518677395	Signal transduction histidine kinase	1383	460		COG0642	pfam00512 pfam02518
Arthrobacter sp. I3	2518677757	Signal transduction histidine kinase	1380	459		COG4585	pfam02518 pfam07730
Arthrobacter sp. I3	2518677776	Signal transduction histidine kinase	1398	465		COG4585	pfam02518 pfam07730
Arthrobacter sp. I3	2518678274	Signal transduction histidine kinase regulating citrate/malate metabolism	1755	584	EC:2.7.13.3	COG3290	pfam02518
Arthrobacter sp. I3	2518678410	Histidine kinase-, DNA gyrase B-, and HSP90-like ATPase./GAF domain./Histidine kinase.	1701	566		COG4585	pfam02518 pfam07730 pfam13185
Arthrobacter sp. I3	2518678789	Signal transduction histidine kinase	1542	513		COG0642	pfam00512 pfam00672 pfam02518
Arthrobacter sp. I3	2518678995	Signal transduction histidine kinase	1989	662	EC:2.7.13.3	COG0642	pfam00512 pfam00672 pfam02518
Arthrobacter sp. I3	2518679008	Signal transduction histidine kinase	1470	489		COG3920	pfam02518 pfam07568 pfam08448 pfam12282
Arthrobacter sp. I3	2518679148	Signal transduction histidine kinase	1341	446		COG4585	pfam07730
Arthrobacter sp. I3	2518679233	Signal transduction histidine kinase	1008	335		COG0642	pfam00512 pfam02518
Arthrobacter sp. I3	2518679283	His Kinase A (phospho-acceptor) domain./Histidine kinase-, DNA gyrase B-, and HSP90-like ATPase.	1233	410	EC:2.7.13.3	COG5002	pfam00512 pfam02518
Arthrobacter sp. I3	2518679692	His Kinase A (phospho-acceptor) domain./Histidine kinase-, DNA gyrase B-, and HSP90-like ATPase.	735	244		COG4191	pfam00512 pfam02518
Arthrobacter sp. I3	2518679938	Signal transduction histidine kinase	1467	488	EC:2.7.13.3	COG0642	pfam00512 pfam00672 pfam02518
Arthrobacter sp. I3	2518680135	Signal transduction histidine kinase regulating citrate/malate metabolism	1731	576	EC:2.7.13.3	COG3290	pfam02518
Arthrobacter sp. I3	2518680263	Signal transduction histidine kinase regulating citrate/malate metabolism	1716	571		COG3290	pfam02518 pfam13188
Arthrobacter sp. I3	2518680327	Osmosensitive K+ channel histidine kinase	2712	903	EC:2.7.13.3	COG2205	pfam00512 pfam00582 pfam02518 pfam02702
Arthrobacter sp. I3	2518680367	Signal transduction histidine kinase	1677	558		COG0642	pfam00512 pfam02518
Arthrobacter sp. I3	2518680639	Osmosensitive K+ channel histidine kinase	2649	882	EC:2.7.13.3	COG2205	pfam00512 pfam00582 pfam02518 pfam02702
Arthrobacter sp. I3	2518680932	Signal transduction histidine kinase	1605	535	EC:2.7.13.3	COG0642	pfam00512 pfam00672 pfam02518
